# Supplementary material for: Benzyl N-(1-{N′-[(E)-2,3-dihy­droxy­benzyl­idene]hydrazinecarbon­yl}-2-hy­droxy­eth­yl)carbamate dihydrate
Source: Acta Crystallogr Sect E Struct Rep Online. 2011 Jul 30;67(Pt 8):o2155–6. doi: 10.1107/S1600536811029370 (PMC3213592; doi:10.1107/S1600536811029370)
Supplement: Supplementary file 1 [file e-67-o2155-sup1.cif]

##############################################################################
#                                                                            #
# This CIF contains the data in a paper accepted for publication in          #
# Acta Crystallographica Section E. It conforms to the requirements of       #
# Notes for Authors for Acta Crystallographica Section E, and has been       #
# peer reviewed under the auspices of the IUCr Commission on Journals.       #
#                                                                            #
# Full details of the Crystallographic Information File format               #
# are given in the paper "The Crystallographic Information File (CIF):       #
# a New Standard Archive File for Crystallography" by S. R. Hall, F. H.      #
# Allen and I. D. Brown [Acta Cryst. (1991), A47, 655-685].                  #
#                                                                            #
# The current version of the core CIF dictionary is obtainable from          #
# ftp://ftp.iucr.org/pub/cif_core.dic.                                       #
#                                                                            #
# Software is freely available for graphical display of the structure(s)     #
# in this CIF. For information consult the CIF software page                 #
# http://www.iucr.org/resources/cif/software.                                #
#                                                                            #
# This file may be used for bona fide research purposes within the           #
# scientific community so long as proper attribution is given to the journal # 
# article from which it was obtained.                                        #
#                                                                            #
##############################################################################
data_global
_audit_creation_method     SHELXL-97
_journal_date_recd_electronic     2011-07-20
_journal_date_accepted     2011-07-20
_journal_name_full     'Acta Crystallographica, Section E'
_journal_year     2011
_journal_volume     67
_journal_issue      8
_journal_page_first     o2155
_journal_page_last     o2156
_journal_paper_category     QO
_journal_coeditor_code     HB6326
_publ_contact_author_name     ' Edward RT Tiekink '
_publ_contact_author_address
;
Department of Chemistry, University of Malaya,
50603 Kuala Lumpur, Malaysia
;
_publ_contact_author_email
;
edward.tiekink@gmail.com
;
_publ_contact_author_fax     ' +60 3 7967 4193 '
_publ_contact_author_phone     ' +60 3 7967 6775 '
_publ_section_title
;\
Benzyl
<i>N</i>-(1-{<i>N</i>'-[(<i>E</i>)-2,3-dihydroxybenzylidene]\
hydrazinecarbonyl}-2-hydroxyethyl)carbamate dihydrate
;
loop_
    _publ_author_name
    _publ_author_footnote
    _publ_author_address
    'Wardell, Solange M. S. V.' .
;
CHEMSOL, 1 Harcourt Road, Aberdeen AB15 5NY, Scotland
;
    'Tiekink, Edward R. T.' .
;
Department of Chemistry, University of Malaya,
50603 Kuala Lumpur, Malaysia
;
    ' Marcus V. N. de Souza' .
;
Funda\,c\~ao Oswaldo Cruz, Instituto de Tecnologia
em F\'armacos -- Farmanguinhos,
R. Sizenando Nabuco, 100, Manguinhos, 21041-250 Rio de Janeiro, RJ, Brazil
;
    'Alessandra C. Pinheiro  ' .
;
Funda\,c\~ao Oswaldo Cruz, Instituto de Tecnologia
em F\'armacos -- Farmanguinhos,
R. Sizenando Nabuco, 100, Manguinhos, 21041-250 Rio de Janeiro, RJ, Brazil
;
    'Wardell, James L.'
;
Additional correspondence author, e-mail: j.wardell@abdn.ac.uk.
;
;
Centro de Desenvolvimento Tecnol\'ogico em Sa\'ude (CDTS),
Funda\,c\~ao Oswaldo Cruz (FIOCRUZ), Casa Amarela,
Campus de Manguinhos, Av. Brasil 4365,
21040-900 Rio de Janeiro, RJ, Brazil
;
data_I
_audit_creation_method     SHELXL-97
_chemical_name_systematic
;
Benzyl <i>N</i>-(1-{<i>N</i>'-[(<i>E</i>)-2,3-
dihydroxybenzylidene]hydrazinecarbonyl}-2-hydroxyethyl)carbamate dihydrate
;
_chemical_name_common     ?
_chemical_formula_moiety     'C18 H19 N3 O6, 2(H2 O)'
_chemical_formula_sum     'C18 H23 N3 O8'
_chemical_formula_iupac     'C18 H19 N3 O6, 2H2 O'
_chemical_formula_weight     409.39
_chemical_melting_point     ?
_symmetry_cell_setting     orthorhombic
_symmetry_space_group_name_H-M     'P 21 21 21'
_symmetry_space_group_name_Hall     'P 2ac 2ab'
loop_
    _symmetry_equiv_pos_as_xyz
    'x, y, z'
    '-x+1/2, -y, z+1/2'
    'x+1/2, -y+1/2, -z'
    '-x, y+1/2, -z+1/2'
_cell_length_a     4.7570(2)
_cell_length_b     13.1011(4)
_cell_length_c     30.5511(9)
_cell_angle_alpha     90.00
_cell_angle_beta     90.00
_cell_angle_gamma     90.00
_cell_volume     1904.00(11)
_cell_formula_units_Z     4
_cell_measurement_reflns_used     9601
_cell_measurement_theta_min     2.9
_cell_measurement_theta_max     27.5
_cell_measurement_temperature     120(2)
_exptl_crystal_description     block
_exptl_crystal_colour     'pale-brown'
_exptl_crystal_size_max     0.18
_exptl_crystal_size_mid     0.12
_exptl_crystal_size_min     0.10
_exptl_crystal_density_diffrn     1.428
_exptl_crystal_density_meas     ?
_exptl_crystal_density_method     'not measured'
_exptl_crystal_F_000     864
_exptl_absorpt_coefficient_mu     0.113
_exptl_absorpt_correction_type     multi-scan
_exptl_absorpt_process_details     '(SADABS; Sheldrick, 2007)'
_exptl_absorpt_correction_T_min     0.887
_exptl_absorpt_correction_T_max     1.000
_exptl_special_details     ?
_diffrn_ambient_temperature     120(2)
_diffrn_radiation_type     MoK\a
_diffrn_radiation_wavelength     0.71073
_diffrn_radiation_source     'Bruker--Nonius FR591 rotating anode'
_diffrn_radiation_monochromator     'graphite'
_diffrn_measurement_device_type
                               'Bruker--Nonius Roper CCD camera on \k-goniostat'
_diffrn_measurement_method     '\f  and \w'
_diffrn_detector_area_resol_mean     '9.091'
_diffrn_reflns_number     12958
_diffrn_reflns_av_R_equivalents     0.0737
_diffrn_reflns_av_sigmaI/netI     0.0700
_diffrn_reflns_theta_min     3.09
_diffrn_reflns_theta_max     27.49
_diffrn_reflns_theta_full     27.49
_diffrn_measured_fraction_theta_max     0.998
_diffrn_measured_fraction_theta_full     0.998
_diffrn_reflns_limit_h_min     -6
_diffrn_reflns_limit_h_max     5
_diffrn_reflns_limit_k_min     -17
_diffrn_reflns_limit_k_max     16
_diffrn_reflns_limit_l_min     -37
_diffrn_reflns_limit_l_max     39
_diffrn_standards_number     0
_diffrn_standards_interval_count     ?
_diffrn_standards_interval_time     ?
_diffrn_standards_decay_%     0
_refine_special_details
;
Refinement of <i>F</i>^2^ against ALL reflections. The weighted <i>R</i>-factor
<i>wR</i> and goodness of fit <i>S</i> are based on <i>F</i>^2^, conventional
<i>R</i>-factors <i>R</i> are based on <i>F</i>, with <i>F</i> set to zero for
negative <i>F</i>^2^. The threshold expression of <i>F</i>^2^ >
2\s(<i>F</i>^2^) is used only for calculating <i>R</i>-factors(gt) <i>etc</i>.
and is not relevant to the choice of reflections for refinement.
<i>R</i>-factors based on <i>F</i>^2^ are statistically about twice as large
as those based on <i>F</i>, and <i>R</i>- factors based on ALL data will be
even larger.
;
_reflns_number_total     2560
_reflns_number_gt     1984
_reflns_threshold_expression     I>2\s(I)
_refine_ls_structure_factor_coef     Fsqd
_refine_ls_matrix_type     full
_refine_ls_R_factor_all     0.0741
_refine_ls_R_factor_gt     0.0500
_refine_ls_wR_factor_gt     0.1010
_refine_ls_wR_factor_ref     0.1136
_refine_ls_goodness_of_fit_ref     1.108
_refine_ls_restrained_S_all     1.107
_refine_ls_number_reflns     2560
_refine_ls_number_parameters     289
_refine_ls_number_restraints     9
_refine_ls_hydrogen_treatment     mixed
_refine_ls_weighting_scheme     calc
_refine_ls_weighting_details
         'calc w=1/[\s^2^(Fo^2^)+(0.0340P)^2^+0.4778P] where P=(Fo^2^+2Fc^2^)/3'
_atom_sites_solution_hydrogens     geom
_atom_sites_solution_primary     direct
_atom_sites_solution_secondary     difmap
_refine_ls_shift/su_max     0.000
_refine_ls_shift/su_mean     0.000
_refine_diff_density_max     0.225
_refine_diff_density_min     -0.256
_refine_ls_extinction_method     none
_refine_ls_extinction_coef     ?
_refine_ls_abs_structure_details     ?
_refine_ls_abs_structure_Flack     ?
loop_
    _atom_type_symbol
    _atom_type_description
    _atom_type_scat_dispersion_real
    _atom_type_scat_dispersion_imag
    _atom_type_scat_source
    'C' 'C' 0.0033 0.0016
                         'International Tables Vol C Tables 4.2.6.8 and 6.1.1.4'
    'H' 'H' 0.0000 0.0000
                         'International Tables Vol C Tables 4.2.6.8 and 6.1.1.4'
    'N' 'N' 0.0061 0.0033
                         'International Tables Vol C Tables 4.2.6.8 and 6.1.1.4'
    'O' 'O' 0.0106 0.0060
                         'International Tables Vol C Tables 4.2.6.8 and 6.1.1.4'
_computing_data_collection     'COLLECT (Hooft, 1998)'
_computing_cell_refinement
                    'DENZO (Otwinowski & Minor, 1997) and COLLECT (Hooft, 1998)'
_computing_data_reduction
                    'DENZO (Otwinowski & Minor, 1997) and COLLECT (Hooft, 1998)'
_computing_structure_solution     'SHELXS97 (Sheldrick, 2008)'
_computing_structure_refinement     'SHELXL97 (Sheldrick, 2008)'
_computing_molecular_graphics
                      'ORTEP-3 (Farrugia, 1997) and DIAMOND (Brandenburg, 2006)'
_computing_publication_material     'publCIF (Westrip, 2010)'
loop_
    _atom_site_type_symbol
    _atom_site_label
    _atom_site_fract_x
    _atom_site_fract_y
    _atom_site_fract_z
    _atom_site_U_iso_or_equiv
    _atom_site_adp_type
    _atom_site_calc_flag
    _atom_site_refinement_flags
    _atom_site_occupancy
    _atom_site_symmetry_multiplicity
    _atom_site_disorder_assembly
    _atom_site_disorder_group
    O O1 0.5296(5) 0.14889(15) 0.34576(7) 0.0256(5) Uani d D 1 1 . .
    H H1O 0.435(7) 0.2000(19) 0.3378(10) 0.038 Uiso d D 1 1 . .
    O O2 0.8776(5) 0.00115(16) 0.38088(8) 0.0289(6) Uani d D 1 1 . .
    H H2O 0.719(4) -0.022(3) 0.3735(12) 0.043 Uiso d D 1 1 . .
    O O3 0.0260(5) 0.33623(15) 0.27559(7) 0.0288(6) Uani d . 1 1 . .
    O O4 0.3510(5) 0.54140(18) 0.23084(7) 0.0293(6) Uani d . 1 1 . .
    H H4O 0.391(10) 0.571(3) 0.2077(11) 0.044 Uiso d . 1 1 . .
    O O5 -0.3437(5) 0.58789(16) 0.34957(7) 0.0246(5) Uani d . 1 1 . .
    O O6 -0.0248(5) 0.71487(15) 0.35850(6) 0.0249(6) Uani d . 1 1 . .
    N N1 0.4021(7) 0.34210(18) 0.34263(8) 0.0222(6) Uani d . 1 1 . .
    N N2 0.2671(6) 0.42717(19) 0.32640(8) 0.0225(6) Uani d D 1 1 . .
    H H2N 0.337(7) 0.4863(14) 0.3341(10) 0.027 Uiso d D 1 1 . .
    N N3 0.0278(6) 0.60659(19) 0.30326(8) 0.0218(6) Uani d . 1 1 . .
    H H3N 0.172(9) 0.642(2) 0.2984(10) 0.026 Uiso d . 1 1 . .
    C C1 0.7354(7) 0.2756(2) 0.39369(9) 0.0208(7) Uani d . 1 1 . .
    C C2 0.7133(7) 0.1748(2) 0.37819(10) 0.0204(7) Uani d . 1 1 . .
    C C3 0.8820(8) 0.0997(2) 0.39619(10) 0.0230(7) Uani d . 1 1 . .
    C C4 1.0684(8) 0.1236(2) 0.42946(10) 0.0264(8) Uani d . 1 1 . .
    H H4 1.1846 0.0716 0.4414 0.032 Uiso calc R 1 1 . .
    C C5 1.0887(9) 0.2223(2) 0.44573(10) 0.0283(8) Uani d . 1 1 . .
    H H5 1.2161 0.2376 0.4688 0.034 Uiso calc R 1 1 . .
    C C6 0.9210(8) 0.2979(2) 0.42797(9) 0.0257(8) Uani d . 1 1 . .
    H H6 0.9318 0.3655 0.4391 0.031 Uiso calc R 1 1 . .
    C C7 0.5738(8) 0.3584(2) 0.37454(9) 0.0228(7) Uani d . 1 1 . .
    H H7 0.5949 0.4257 0.3857 0.027 Uiso calc R 1 1 . .
    C C8 0.0844(8) 0.4187(2) 0.29279(9) 0.0213(7) Uani d . 1 1 . .
    C C9 -0.0437(8) 0.5184(2) 0.27644(9) 0.0213(7) Uani d . 1 1 . .
    H H9 -0.2529 0.5109 0.2763 0.026 Uiso calc R 1 1 . .
    C C10 0.0533(8) 0.5356(3) 0.22979(10) 0.0253(8) Uani d . 1 1 . .
    H H10A -0.0080 0.4785 0.2109 0.030 Uiso calc R 1 1 . .
    H H10B -0.0269 0.5998 0.2181 0.030 Uiso calc R 1 1 . .
    C C11 -0.1316(8) 0.6322(2) 0.33806(10) 0.0213(7) Uani d . 1 1 . .
    C C12 -0.1522(9) 0.7377(2) 0.40029(9) 0.0267(8) Uani d . 1 1 . .
    H H12A -0.3592 0.7348 0.3973 0.032 Uiso calc R 1 1 . .
    H H12B -0.1009 0.8081 0.4090 0.032 Uiso calc R 1 1 . .
    C C13 -0.0615(8) 0.6646(2) 0.43599(10) 0.0240(7) Uani d . 1 1 . .
    C C14 0.1605(8) 0.5972(2) 0.43100(10) 0.0286(8) Uani d . 1 1 . .
    H H14 0.2612 0.5948 0.4042 0.034 Uiso calc R 1 1 . .
    C C15 0.2360(8) 0.5330(3) 0.46517(10) 0.0305(8) Uani d . 1 1 . .
    H H15 0.3859 0.4859 0.4613 0.037 Uiso calc R 1 1 . .
    C C16 0.0959(9) 0.5366(3) 0.50491(10) 0.0299(8) Uani d . 1 1 . .
    H H16 0.1499 0.4931 0.5283 0.036 Uiso calc R 1 1 . .
    C C17 -0.1231(9) 0.6044(3) 0.50978(11) 0.0342(9) Uani d . 1 1 . .
    H H17 -0.2201 0.6079 0.5369 0.041 Uiso calc R 1 1 . .
    C C18 -0.2039(8) 0.6676(3) 0.47569(10) 0.0295(8) Uani d . 1 1 . .
    H H18 -0.3573 0.7132 0.4795 0.035 Uiso calc R 1 1 . .
    O O1W 0.4103(6) 0.91059(18) 0.35680(8) 0.0343(6) Uani d D 1 1 . .
    H H1W 0.248(4) 0.936(3) 0.3598(11) 0.051 Uiso d D 1 1 . .
    H H2W 0.416(8) 0.876(2) 0.3336(7) 0.051 Uiso d D 1 1 . .
    O O2W 0.5751(6) 0.28389(19) 0.22018(7) 0.0310(6) Uani d D 1 1 . .
    H H3W 0.420(4) 0.282(3) 0.2339(10) 0.047 Uiso d D 1 1 . .
    H H4W 0.695(6) 0.303(3) 0.2392(9) 0.047 Uiso d D 1 1 . .
loop_
    _atom_site_aniso_label
    _atom_site_aniso_U_11
    _atom_site_aniso_U_22
    _atom_site_aniso_U_33
    _atom_site_aniso_U_12
    _atom_site_aniso_U_13
    _atom_site_aniso_U_23
    O1 0.0249(15) 0.0216(11) 0.0302(12) 0.0024(10) -0.0065(11) -0.0023(10)
    O2 0.0241(14) 0.0196(12) 0.0430(13) -0.0005(12) -0.0046(12) 0.0010(10)
    O3 0.0296(15) 0.0218(11) 0.0350(12) -0.0035(12) -0.0039(12) -0.0053(10)
    O4 0.0240(14) 0.0372(14) 0.0268(12) -0.0026(12) 0.0030(12) 0.0055(11)
    O5 0.0228(14) 0.0230(11) 0.0280(11) -0.0033(11) 0.0013(11) -0.0011(10)
    O6 0.0295(15) 0.0199(11) 0.0254(11) -0.0061(11) 0.0002(11) -0.0010(9)
    N1 0.0241(16) 0.0187(13) 0.0237(13) 0.0026(13) -0.0005(13) 0.0024(11)
    N2 0.0248(17) 0.0155(13) 0.0273(13) 0.0008(13) -0.0066(13) 0.0003(11)
    N3 0.0163(16) 0.0215(14) 0.0276(14) -0.0010(13) -0.0002(13) 0.0001(11)
    C1 0.0201(18) 0.0213(16) 0.0210(14) -0.0004(15) 0.0020(15) 0.0014(13)
    C2 0.0199(18) 0.0199(16) 0.0214(15) -0.0011(15) 0.0019(15) -0.0001(13)
    C3 0.0212(19) 0.0184(15) 0.0293(16) 0.0006(15) 0.0038(15) 0.0021(13)
    C4 0.0189(19) 0.0291(17) 0.0314(17) 0.0024(16) -0.0020(16) 0.0060(14)
    C5 0.027(2) 0.0305(17) 0.0274(16) -0.0039(18) -0.0052(16) 0.0053(14)
    C6 0.026(2) 0.0254(16) 0.0255(15) -0.0048(17) 0.0005(16) 0.0014(14)
    C7 0.0238(19) 0.0212(16) 0.0235(15) 0.0002(15) 0.0015(16) 0.0008(13)
    C8 0.0195(18) 0.0248(16) 0.0195(14) -0.0026(16) 0.0002(14) -0.0012(13)
    C9 0.0191(18) 0.0201(14) 0.0248(15) 0.0008(15) 0.0003(15) -0.0009(12)
    C10 0.023(2) 0.0295(17) 0.0232(15) -0.0018(16) -0.0027(16) 0.0013(14)
    C11 0.024(2) 0.0158(14) 0.0240(16) -0.0003(15) -0.0037(15) 0.0018(12)
    C12 0.034(2) 0.0211(16) 0.0247(15) -0.0012(16) 0.0032(16) -0.0017(13)
    C13 0.0264(19) 0.0186(15) 0.0269(16) -0.0055(16) -0.0033(15) -0.0019(13)
    C14 0.026(2) 0.0315(18) 0.0279(17) -0.0005(17) -0.0006(16) -0.0013(15)
    C15 0.026(2) 0.0289(18) 0.0366(19) 0.0015(17) -0.0031(17) 0.0013(16)
    C16 0.030(2) 0.0300(18) 0.0299(17) -0.0053(18) -0.0082(18) 0.0059(15)
    C17 0.042(2) 0.0332(19) 0.0276(17) -0.003(2) 0.0038(18) -0.0001(15)
    C18 0.029(2) 0.0257(17) 0.0337(18) 0.0031(17) 0.0026(17) -0.0021(15)
    O1W 0.0290(15) 0.0288(13) 0.0451(14) 0.0034(13) -0.0043(13) -0.0095(11)
    O2W 0.0283(15) 0.0302(12) 0.0346(13) 0.0016(14) -0.0016(12) -0.0039(11)
_geom_special_details
;
All s.u.'s (except the s.u. in the dihedral angle between two l.s. planes) are
estimated using the full covariance matrix. The cell s.u.'s are taken into
account individually in the estimation of s.u.'s in distances, angles and
torsion angles; correlations between s.u.'s in cell parameters are only used
when they are defined by crystal symmetry. An approximate (isotropic)
treatment of cell s.u.'s is used for estimating s.u.'s involving l.s. planes.
;
loop_
    _geom_bond_atom_site_label_1
    _geom_bond_atom_site_label_2
    _geom_bond_site_symmetry_2
    _geom_bond_distance
    _geom_bond_publ_flag
    O1 C2 . 1.364(4) ?
    O1 H1O . 0.842(10) ?
    O2 C3 . 1.374(4) ?
    O2 H2O . 0.843(10) ?
    O3 C8 . 1.233(3) ?
    O4 C10 . 1.418(4) ?
    O4 H4O . 0.83(4) ?
    O5 C11 . 1.216(4) ?
    O6 C11 . 1.350(4) ?
    O6 C12 . 1.445(3) ?
    N1 C7 . 1.290(4) ?
    N1 N2 . 1.379(3) ?
    N2 C8 . 1.350(4) ?
    N2 H2N . 0.875(10) ?
    N3 C11 . 1.349(4) ?
    N3 C9 . 1.456(4) ?
    N3 H3N . 0.84(4) ?
    C1 C6 . 1.401(4) ?
    C1 C2 . 1.407(4) ?
    C1 C7 . 1.453(4) ?
    C2 C3 . 1.383(4) ?
    C3 C4 . 1.385(5) ?
    C4 C5 . 1.388(4) ?
    C4 H4 . 0.9500 ?
    C5 C6 . 1.383(5) ?
    C5 H5 . 0.9500 ?
    C6 H6 . 0.9500 ?
    C7 H7 . 0.9500 ?
    C8 C9 . 1.526(4) ?
    C9 C10 . 1.515(4) ?
    C9 H9 . 1.0000 ?
    C10 H10A . 0.9900 ?
    C10 H10B . 0.9900 ?
    C12 C13 . 1.515(4) ?
    C12 H12A . 0.9900 ?
    C12 H12B . 0.9900 ?
    C13 C14 . 1.385(5) ?
    C13 C18 . 1.390(4) ?
    C14 C15 . 1.388(4) ?
    C14 H14 . 0.9500 ?
    C15 C16 . 1.386(5) ?
    C15 H15 . 0.9500 ?
    C16 C17 . 1.378(5) ?
    C16 H16 . 0.9500 ?
    C17 C18 . 1.385(5) ?
    C17 H17 . 0.9500 ?
    C18 H18 . 0.9500 ?
    O1W H1W . 0.851(10) ?
    O1W H2W . 0.845(10) ?
    O2W H3W . 0.848(10) ?
    O2W H4W . 0.852(10) ?
loop_
    _geom_angle_atom_site_label_1
    _geom_angle_atom_site_label_2
    _geom_angle_atom_site_label_3
    _geom_angle_site_symmetry_1
    _geom_angle_site_symmetry_3
    _geom_angle
    _geom_angle_publ_flag
    C2 O1 H1O . . 111(3) ?
    C3 O2 H2O . . 116(3) ?
    C10 O4 H4O . . 104(3) ?
    C11 O6 C12 . . 114.7(3) ?
    C7 N1 N2 . . 115.6(2) ?
    C8 N2 N1 . . 120.5(2) ?
    C8 N2 H2N . . 121(2) ?
    N1 N2 H2N . . 116(2) ?
    C11 N3 C9 . . 120.6(3) ?
    C11 N3 H3N . . 118(2) ?
    C9 N3 H3N . . 122(2) ?
    C6 C1 C2 . . 119.6(3) ?
    C6 C1 C7 . . 118.6(3) ?
    C2 C1 C7 . . 121.8(3) ?
    O1 C2 C3 . . 118.9(3) ?
    O1 C2 C1 . . 121.7(3) ?
    C3 C2 C1 . . 119.4(3) ?
    O2 C3 C4 . . 118.2(3) ?
    O2 C3 C2 . . 121.6(3) ?
    C4 C3 C2 . . 120.2(3) ?
    C3 C4 C5 . . 121.2(3) ?
    C3 C4 H4 . . 119.4 ?
    C5 C4 H4 . . 119.4 ?
    C6 C5 C4 . . 119.1(3) ?
    C6 C5 H5 . . 120.4 ?
    C4 C5 H5 . . 120.4 ?
    C5 C6 C1 . . 120.5(3) ?
    C5 C6 H6 . . 119.7 ?
    C1 C6 H6 . . 119.7 ?
    N1 C7 C1 . . 121.0(3) ?
    N1 C7 H7 . . 119.5 ?
    C1 C7 H7 . . 119.5 ?
    O3 C8 N2 . . 122.8(3) ?
    O3 C8 C9 . . 121.4(3) ?
    N2 C8 C9 . . 115.8(3) ?
    N3 C9 C10 . . 109.9(3) ?
    N3 C9 C8 . . 113.7(2) ?
    C10 C9 C8 . . 108.3(3) ?
    N3 C9 H9 . . 108.3 ?
    C10 C9 H9 . . 108.3 ?
    C8 C9 H9 . . 108.3 ?
    O4 C10 C9 . . 106.9(3) ?
    O4 C10 H10A . . 110.3 ?
    C9 C10 H10A . . 110.3 ?
    O4 C10 H10B . . 110.3 ?
    C9 C10 H10B . . 110.3 ?
    H10A C10 H10B . . 108.6 ?
    O5 C11 N3 . . 125.2(3) ?
    O5 C11 O6 . . 124.2(3) ?
    N3 C11 O6 . . 110.7(3) ?
    O6 C12 C13 . . 112.7(3) ?
    O6 C12 H12A . . 109.1 ?
    C13 C12 H12A . . 109.1 ?
    O6 C12 H12B . . 109.1 ?
    C13 C12 H12B . . 109.1 ?
    H12A C12 H12B . . 107.8 ?
    C14 C13 C18 . . 119.1(3) ?
    C14 C13 C12 . . 122.8(3) ?
    C18 C13 C12 . . 118.1(3) ?
    C13 C14 C15 . . 120.1(3) ?
    C13 C14 H14 . . 120.0 ?
    C15 C14 H14 . . 120.0 ?
    C16 C15 C14 . . 120.9(3) ?
    C16 C15 H15 . . 119.5 ?
    C14 C15 H15 . . 119.5 ?
    C17 C16 C15 . . 118.7(3) ?
    C17 C16 H16 . . 120.6 ?
    C15 C16 H16 . . 120.6 ?
    C16 C17 C18 . . 121.0(3) ?
    C16 C17 H17 . . 119.5 ?
    C18 C17 H17 . . 119.5 ?
    C17 C18 C13 . . 120.3(3) ?
    C17 C18 H18 . . 119.9 ?
    C13 C18 H18 . . 119.9 ?
    H1W O1W H2W . . 109(2) ?
    H3W O2W H4W . . 105(2) ?
loop_
    _geom_torsion_atom_site_label_1
    _geom_torsion_atom_site_label_2
    _geom_torsion_atom_site_label_3
    _geom_torsion_atom_site_label_4
    _geom_torsion_site_symmetry_1
    _geom_torsion_site_symmetry_2
    _geom_torsion_site_symmetry_3
    _geom_torsion_site_symmetry_4
    _geom_torsion
    _geom_torsion_publ_flag
    C7 N1 N2 C8 . . . . 179.6(3) ?
    C6 C1 C2 O1 . . . . 178.0(3) ?
    C7 C1 C2 O1 . . . . -3.1(5) ?
    C6 C1 C2 C3 . . . . -2.0(5) ?
    C7 C1 C2 C3 . . . . 176.9(3) ?
    O1 C2 C3 O2 . . . . 3.0(5) ?
    C1 C2 C3 O2 . . . . -177.0(3) ?
    O1 C2 C3 C4 . . . . -179.4(3) ?
    C1 C2 C3 C4 . . . . 0.7(5) ?
    O2 C3 C4 C5 . . . . 178.4(3) ?
    C2 C3 C4 C5 . . . . 0.7(5) ?
    C3 C4 C5 C6 . . . . -0.6(6) ?
    C4 C5 C6 C1 . . . . -0.7(5) ?
    C2 C1 C6 C5 . . . . 2.0(5) ?
    C7 C1 C6 C5 . . . . -176.9(3) ?
    N2 N1 C7 C1 . . . . -178.2(3) ?
    C6 C1 C7 N1 . . . . 179.3(3) ?
    C2 C1 C7 N1 . . . . 0.4(5) ?
    N1 N2 C8 O3 . . . . 1.2(5) ?
    N1 N2 C8 C9 . . . . -177.7(3) ?
    C11 N3 C9 C10 . . . . 150.3(3) ?
    C11 N3 C9 C8 . . . . -88.2(4) ?
    O3 C8 C9 N3 . . . . 174.4(3) ?
    N2 C8 C9 N3 . . . . -6.7(4) ?
    O3 C8 C9 C10 . . . . -63.2(4) ?
    N2 C8 C9 C10 . . . . 115.7(3) ?
    N3 C9 C10 O4 . . . . 64.5(3) ?
    C8 C9 C10 O4 . . . . -60.2(3) ?
    C9 N3 C11 O5 . . . . -1.4(5) ?
    C9 N3 C11 O6 . . . . 179.0(3) ?
    C12 O6 C11 O5 . . . . 10.5(4) ?
    C12 O6 C11 N3 . . . . -169.9(3) ?
    C11 O6 C12 C13 . . . . 74.2(4) ?
    O6 C12 C13 C14 . . . . 12.3(5) ?
    O6 C12 C13 C18 . . . . -169.4(3) ?
    C18 C13 C14 C15 . . . . 0.8(5) ?
    C12 C13 C14 C15 . . . . 179.1(3) ?
    C13 C14 C15 C16 . . . . -1.4(5) ?
    C14 C15 C16 C17 . . . . 0.8(5) ?
    C15 C16 C17 C18 . . . . 0.4(5) ?
    C16 C17 C18 C13 . . . . -1.0(5) ?
    C14 C13 C18 C17 . . . . 0.4(5) ?
    C12 C13 C18 C17 . . . . -178.0(3) ?
loop_
    _geom_hbond_atom_site_label_D
    _geom_hbond_atom_site_label_H
    _geom_hbond_atom_site_label_A
    _geom_hbond_site_symmetry_A
    _geom_hbond_distance_DH
    _geom_hbond_distance_HA
    _geom_hbond_distance_DA
    _geom_hbond_angle_DHA
    O1 H1o N1 . 0.84(2) 1.88(2) 2.604(3) 143(3)
    O2 H2o O1w 1_545 0.84(2) 1.79(2) 2.625(3) 170(3)
    O4 H4o O1 4_655 0.82(3) 1.97(3) 2.791(3) 176(3)
    O1w H1w O2 1_465 0.85(2) 2.05(2) 2.894(3) 169(3)
    O1w H2w O2w 4_655 0.84(2) 2.04(2) 2.879(3) 176(2)
    O2w H3w O3 . 0.85(2) 2.38(2) 3.188(3) 160(3)
    O2w H4w O3 1_655 0.86(3) 1.97(2) 2.818(3) 168(3)
    N2 H2n O5 1_655 0.874(19) 2.08(2) 2.892(3) 154(2)
    N2 H2n N3 . 0.874(19) 2.34(2) 2.705(3) 106(2)
    N3 H3n O2w 4_655 0.85(3) 2.28(3) 3.078(3) 157(3)
    C18 H18 Cg1 3_466 0.95 2.94 3.700(3) 138
