# Supplementary material for: Benzyl N-(1-{N′-[(E)-2,3-dihy­droxy­benzyl­idene]hydrazinecarbon­yl}-2-hy­droxy­eth­yl)carbamate dihydrate
Source: Acta Crystallogr Sect E Struct Rep Online. 2011 Jul 30;67(Pt 8):o2155–6. doi: 10.1107/S1600536811029370 (PMC3213592; doi:10.1107/S1600536811029370)
Supplement: Supplementary file 2 [file e-67-o2155-Isup2.hkl]

#
# h,k,l, Fc-squared, Fo-squared, sigma(Fo-squared) and status flag
#
data_I
_shelx_title ' 0842'
_shelx_refln_list_code          4
_shelx_F_calc_maximum      131.35
_exptl_crystal_F_000       864.00
_reflns_d_resolution_high  0.7698
 
loop_
 _symmetry_equiv_pos_as_xyz
 'x, y, z'
 '-x+1/2, -y, z+1/2'
 'x+1/2, -y+1/2, -z'
 '-x, y+1/2, -z+1/2'
 
_cell_length_a     4.7570
_cell_length_b    13.1011
_cell_length_c    30.5511
_cell_angle_alpha  90.000
_cell_angle_beta   90.000
_cell_angle_gamma  90.000
 
_shelx_F_squared_multiplier     1.000
 
loop_
 _refln_index_h
 _refln_index_k
 _refln_index_l
 _refln_F_squared_calc
 _refln_F_squared_meas
 _refln_F_squared_sigma
 _refln_observed_status
   2   0   0     5536.51     6351.94    691.05 o
   4   0   0      419.59      543.81     85.95 o
   6   0   0      351.86      258.44     52.28 o
   1   1   0     3646.39     3311.26    167.15 o
   2   1   0     4787.21     5028.62    269.48 o
   3   1   0       24.81       24.03      7.05 o
   4   1   0      415.77      526.09     61.98 o
   5   1   0        0.24        3.78     20.45 o
   6   1   0      174.52      101.28     23.40 o
   0   2   0      291.67      255.81     36.98 o
   1   2   0    12639.10    11964.56    396.86 o
   2   2   0      926.78      883.02     51.23 o
   3   2   0      171.92      170.14     15.78 o
   4   2   0      297.37      272.76     28.57 o
   5   2   0      313.98      345.02     40.20 o
   6   2   0        7.28       10.53     19.27 o
   1   3   0     9700.92     9154.22    251.59 o
   2   3   0      234.30      241.59     17.30 o
   3   3   0      846.55      888.70     85.46 o
   4   3   0      218.49      254.54     30.52 o
   5   3   0        2.38        2.36      9.08 o
   6   3   0       32.83       55.34     30.03 o
   0   4   0     2344.61     2193.67     97.03 o
   1   4   0      136.21      124.22      6.44 o
   2   4   0      750.37      706.16     49.30 o
   3   4   0      388.43      353.63     34.12 o
   4   4   0       17.33       96.89     30.32 o
   5   4   0       48.81       27.44     16.95 o
   6   4   0        7.91       27.62     18.76 o
   1   5   0       26.61       17.37      3.07 o
   2   5   0       46.39       49.26     12.78 o
   3   5   0        4.12       16.97      6.75 o
   4   5   0       14.38       14.17     10.15 o
   5   5   0      330.66      352.90     48.78 o
   0   6   0        3.01        6.02      5.26 o
   1   6   0       18.89       28.00      3.70 o
   2   6   0      745.06      692.47     70.96 o
   3   6   0      596.76      572.16     79.61 o
   4   6   0      191.50      204.38     29.16 o
   5   6   0      103.02       79.95     33.61 o
   1   7   0      744.23      662.64     28.91 o
   2   7   0       15.58       12.90      4.70 o
   3   7   0      515.69      551.10     89.35 o
   4   7   0      265.34      278.17     33.70 o
   5   7   0        0.29       37.03     15.38 o
   0   8   0      112.03      115.98     10.04 o
   1   8   0     1272.39     1156.69     63.29 o
   2   8   0      296.12      288.16     20.61 o
   3   8   0       86.57      111.33     15.02 o
   4   8   0      145.81      148.61     57.13 o
   5   8   0      107.87      162.69     55.07 o
   1   9   0     1332.48     1312.27     66.53 o
   2   9   0      268.08      251.26     16.08 o
   3   9   0      265.55      271.15     31.72 o
   4   9   0       37.53       24.86     30.39 o
   5   9   0      228.92      223.81     73.42 o
   0  10   0      201.71      176.50     19.47 o
   1  10   0     2318.19     2381.21    122.05 o
   2  10   0        6.11        1.06      4.93 o
   3  10   0       28.21       35.57     12.25 o
   4  10   0      175.04      211.06     46.83 o
   5  10   0        3.64       13.69     37.29 o
   1  11   0      261.49      241.68     27.10 o
   2  11   0       62.37       61.24     13.02 o
   3  11   0       53.28       54.74     14.01 o
   4  11   0       14.39        2.71     15.66 o
   0  12   0      262.47      270.32     30.20 o
   1  12   0       54.52       70.24     11.10 o
   2  12   0      124.59      122.48     24.95 o
   3  12   0      101.45       85.00     23.57 o
   4  12   0        9.87      -19.95     27.14 o
   1  13   0       87.86      102.70     15.69 o
   2  13   0      127.38      118.37     17.37 o
   3  13   0        6.34        7.77     18.39 o
   0  14   0       39.75       41.15     16.76 o
   1  14   0      101.29       95.67     16.26 o
   2  14   0       80.37      109.22     20.62 o
   3  14   0       45.11       51.46     25.21 o
   1  15   0        4.95       20.55     14.67 o
   2  15   0        9.27        1.50     16.30 o
   0  16   0     1233.37     1372.23    220.56 o
   1  16   0       55.66        9.63     19.13 o
   2  16   0      166.57      159.53     49.15 o
   1   0   1     3613.00     3387.34    217.29 o
   2   0   1      615.96      586.06     37.83 o
   3   0   1     1829.51     2099.98    234.98 o
   4   0   1       46.37       46.73     10.97 o
   5   0   1        0.47        5.54     19.30 o
   6   0   1       90.62      115.78     23.35 o
   1   1   1     1354.55     1212.76     40.15 o
   2   1   1      637.98      597.45     19.11 o
   3   1   1       29.39       25.89      6.66 o
   4   1   1      198.60      221.76     18.80 o
   5   1   1       95.51      123.06     14.66 o
   6   1   1      197.59      146.16     17.40 o
   0   2   1     1844.74     1637.88     56.06 o
   1   2   1     3195.89     2990.28     66.79 o
   2   2   1      141.54      150.17      7.97 o
   3   2   1      255.75      261.32     16.62 o
   4   2   1        0.40       10.55      8.57 o
   5   2   1       66.22       61.79     10.59 o
   6   2   1      288.06      275.03     22.54 o
   0   3   1     2475.19     2424.01     62.09 o
   1   3   1     1692.55     1607.05     31.52 o
   2   3   1      526.82      563.26     21.04 o
   3   3   1      375.47      359.64     22.59 o
   4   3   1       35.81       30.99      8.61 o
   5   3   1      120.74      104.22     13.01 o
   6   3   1        9.10        1.02      9.58 o
   0   4   1     2195.68     2148.64     63.44 o
   1   4   1      422.39      427.55      8.41 o
   2   4   1      298.54      309.89     25.06 o
   3   4   1       99.24       91.20     10.72 o
   4   4   1      158.99      136.59     16.50 o
   5   4   1       20.65       23.48     10.38 o
   6   4   1       50.75       54.20     19.12 o
   0   5   1     1547.49     1546.09     46.47 o
   1   5   1      122.41      126.00      4.09 o
   2   5   1     1366.55     1502.22     77.76 o
   3   5   1      295.41      273.71     27.08 o
   4   5   1       31.18       20.20     11.08 o
   5   5   1       56.54       49.84     16.25 o
   0   6   1       25.47       35.09      3.61 o
   1   6   1      645.01      685.32     17.94 o
   2   6   1      245.48      255.54     15.07 o
   3   6   1       23.34       16.74      5.81 o
   4   6   1        5.61       19.23      8.41 o
   5   6   1        4.24       31.97     15.23 o
   0   7   1      118.08       98.84      7.02 o
   1   7   1      479.86      476.90     15.98 o
   2   7   1      540.40      562.18     34.03 o
   3   7   1       76.70      115.79     14.98 o
   4   7   1      185.40      169.43     19.30 o
   5   7   1      202.97      204.04     17.38 o
   0   8   1      320.01      343.78     22.59 o
   1   8   1      274.77      274.10     16.21 o
   2   8   1      111.85      119.18      6.82 o
   3   8   1      364.77      405.76     31.87 o
   4   8   1      124.48      134.37     17.44 o
   5   8   1       48.15       31.43     15.76 o
   0   9   1       38.64       49.85      7.55 o
   1   9   1       83.74       71.30      7.25 o
   2   9   1      784.69      850.22     33.05 o
   3   9   1       76.25       90.31      9.89 o
   4   9   1       30.91       43.27      8.75 o
   5   9   1        7.13        3.66     22.54 o
   0  10   1     1390.12     1423.17     58.56 o
   1  10   1     1228.79     1269.41     43.30 o
   2  10   1      563.21      583.84     28.60 o
   3  10   1       12.20        3.01      6.09 o
   4  10   1      144.89      131.00     17.80 o
   0  11   1      105.95      128.87     10.11 o
   1  11   1      316.85      339.94     15.75 o
   2  11   1      719.96      752.80     41.72 o
   3  11   1       50.53       48.95     12.13 o
   4  11   1       35.60       21.71     10.04 o
   0  12   1      508.81      471.94     28.92 o
   1  12   1        2.03       -2.23      6.32 o
   2  12   1      168.77      171.42     15.35 o
   3  12   1        1.96       -6.47      8.13 o
   4  12   1       53.66       74.37     17.55 o
   0  13   1      473.14      491.21     36.13 o
   1  13   1       20.89       17.58      7.08 o
   2  13   1       40.72       31.08      9.44 o
   3  13   1      128.60      139.71     34.07 o
   0  14   1        9.31        6.66     10.16 o
   1  14   1      224.43      189.57     19.79 o
   2  14   1        6.06       14.95      9.27 o
   3  14   1      279.66      247.19     37.00 o
   0  15   1       16.10       19.22     12.99 o
   1  15   1      122.27      112.74     19.29 o
   2  15   1        4.80       -6.55     14.88 o
   0  16   1      103.31      131.28     24.21 o
   1  16   1       25.13       32.19     13.04 o
   2  16   1       21.23        0.01     12.07 o
   0  17   1       55.28       69.40     20.92 o
   1   0   2     4163.52     3963.36    176.31 o
   2   0   2     5128.40     5194.14    221.93 o
   3   0   2      134.09      147.78     12.34 o
   4   0   2      156.58      186.82     23.46 o
   5   0   2       70.10       45.73     13.01 o
   6   0   2       51.38       64.97     17.37 o
   1   1   2     2398.86     2194.68     59.15 o
   2   1   2      358.12      347.63     21.63 o
   3   1   2      260.28      289.85     17.68 o
   4   1   2      234.93      276.24     26.15 o
   5   1   2      343.14      360.34     32.56 o
   6   1   2        9.26       -8.58     13.08 o
   0   2   2     2368.62     2099.87     69.24 o
   1   2   2     3290.69     3147.80     76.04 o
   2   2   2     1541.96     1423.96     52.42 o
   3   2   2      710.26      708.21     36.29 o
   4   2   2        7.69       14.13      7.51 o
   5   2   2      222.82      236.38     32.17 o
   6   2   2       35.89       46.61     12.30 o
   0   3   2     5774.79     5597.65    140.08 o
   1   3   2     2370.26     2429.72     53.83 o
   2   3   2      448.80      467.00     18.15 o
   3   3   2      301.86      299.32     24.93 o
   4   3   2      362.50      384.68     29.04 o
   5   3   2      291.36      282.07     28.54 o
   6   3   2       54.93       38.90     21.48 o
   0   4   2       36.49       40.91      3.29 o
   1   4   2     1064.87     1040.99     18.74 o
   2   4   2      109.28       92.82      5.16 o
   3   4   2      988.37      963.16     76.40 o
   4   4   2      128.88      133.17     12.15 o
   5   4   2      224.64      233.64     24.11 o
   0   5   2       65.09       73.43      4.26 o
   1   5   2     2171.54     2188.56     51.25 o
   2   5   2     1462.92     1485.79     73.05 o
   3   5   2       30.67       27.59      5.91 o
   4   5   2       85.65       80.28     21.02 o
   5   5   2      224.24      247.84     21.74 o
   0   6   2        1.00        6.22      3.39 o
   1   6   2     1034.85     1066.58     29.04 o
   2   6   2      269.74      268.09     14.86 o
   3   6   2      430.77      451.50     38.89 o
   4   6   2       23.05       17.49      8.41 o
   5   6   2      216.60      227.44     18.36 o
   0   7   2     1238.44     1340.77     49.27 o
   1   7   2      694.50      736.90     23.12 o
   2   7   2      419.89      397.20     16.41 o
   3   7   2      132.09      149.09     13.77 o
   4   7   2      217.91      243.74     19.97 o
   5   7   2       42.50       42.88     13.96 o
   0   8   2      206.89      201.43     12.23 o
   1   8   2      781.09      777.07     28.11 o
   2   8   2      256.89      277.92     14.37 o
   3   8   2      161.20      156.19     12.00 o
   4   8   2       61.32       72.07     18.37 o
   5   8   2       80.26       93.66     21.41 o
   0   9   2       11.72        6.37      4.54 o
   1   9   2     1641.03     1584.80     55.63 o
   2   9   2       41.46       49.12      6.03 o
   3   9   2      137.61      138.48     19.42 o
   4   9   2      402.77      443.09     27.52 o
   5   9   2      144.38       84.26     22.20 o
   0  10   2       61.24       84.81      8.16 o
   1  10   2      432.87      445.22     18.10 o
   2  10   2      200.40      187.33     16.37 o
   3  10   2      162.09      154.50     13.73 o
   4  10   2      172.88      168.68     20.93 o
   0  11   2      277.31      286.37     17.07 o
   1  11   2      162.76      159.01      8.66 o
   2  11   2      137.46      150.86     11.68 o
   3  11   2       54.48       46.10     17.34 o
   4  11   2       39.97       34.08     18.13 o
   0  12   2       21.26       26.48      6.18 o
   1  12   2       61.07       42.50      8.72 o
   2  12   2       78.45       94.70     11.18 o
   3  12   2      214.65      184.28     25.41 o
   4  12   2       23.72       11.21     32.26 o
   0  13   2      194.10      171.10     16.55 o
   1  13   2      133.48      136.56     11.80 o
   2  13   2      107.05       87.65     16.31 o
   3  13   2       17.22       -0.52     10.68 o
   0  14   2      188.42      175.13     22.70 o
   1  14   2       77.44       82.49      8.95 o
   2  14   2       60.33       33.31     13.47 o
   3  14   2       71.87       80.27     26.87 o
   0  15   2       10.59       12.17     11.35 o
   1  15   2       28.04       18.16      9.59 o
   2  15   2       27.46       27.16     25.64 o
   0  16   2       14.21        9.41     16.60 o
   1  16   2      103.89       76.10     12.83 o
   2  16   2      152.71      165.16     25.36 o
   1   0   3     1374.74     1271.41     50.14 o
   2   0   3      923.42      842.39     36.23 o
   3   0   3     1990.02     2123.94     94.87 o
   4   0   3      229.00      244.78     34.35 o
   5   0   3      261.26      283.43     34.53 o
   6   0   3      125.25      151.30     29.09 o
   1   1   3       94.90       82.95      3.96 o
   2   1   3     1339.43     1347.71     53.31 o
   3   1   3     1836.39     1800.27     80.88 o
   4   1   3      469.47      520.84     41.11 o
   5   1   3       36.03       30.84     12.13 o
   6   1   3      198.51      193.68     21.21 o
   0   2   3     6409.58     5920.02    171.43 o
   1   2   3    11590.32    10942.35    256.96 o
   2   2   3       10.23        5.47      2.90 o
   3   2   3     1582.21     1658.14     84.86 o
   4   2   3        5.88       14.85      7.10 o
   5   2   3       77.69       58.61     15.42 o
   6   2   3       29.67       15.72     12.33 o
   0   3   3     4153.30     3872.26     92.02 o
   1   3   3     4198.17     3911.67     78.10 o
   2   3   3     3545.61     3574.78    118.95 o
   3   3   3      671.04      768.19     46.15 o
   4   3   3      178.57      169.00     15.69 o
   5   3   3       50.59       43.84      9.93 o
   6   3   3      132.77      125.22     26.32 o
   0   4   3     5077.06     4779.86    104.59 o
   1   4   3     4625.19     4505.60     87.98 o
   2   4   3     2714.39     2688.06     92.65 o
   3   4   3      160.99      192.87     18.50 o
   4   4   3      218.18      213.70     19.40 o
   5   4   3       16.61       -2.98     11.74 o
   0   5   3     2155.57     2261.51     55.92 o
   1   5   3      221.19      188.97      8.38 o
   2   5   3     2338.23     2236.06    110.14 o
   3   5   3      268.50      242.20     26.33 o
   4   5   3       22.53        8.96     13.56 o
   5   5   3      121.27      159.20     15.19 o
   0   6   3      185.26      197.01      8.87 o
   1   6   3      838.20      852.81     23.18 o
   2   6   3       90.75       79.67      7.21 o
   3   6   3       96.97       71.46     10.49 o
   4   6   3       20.75       18.07      8.71 o
   5   6   3      191.25      171.52     21.83 o
   0   7   3     5709.11     5758.52    216.19 o
   1   7   3      639.20      636.24     17.99 o
   2   7   3      203.33      215.35     11.07 o
   3   7   3       44.28       62.47      9.92 o
   4   7   3      205.30      198.58     20.10 o
   5   7   3      275.02      293.16     30.04 o
   0   8   3      772.30      757.19     35.67 o
   1   8   3       42.23       45.56      5.38 o
   2   8   3      300.41      323.18     15.18 o
   3   8   3       74.93       60.35      8.49 o
   4   8   3      607.62      728.76     42.63 o
   5   8   3       32.85       10.93     12.98 o
   0   9   3      768.67      772.90     34.15 o
   1   9   3      650.32      662.45     23.66 o
   2   9   3      401.94      412.25     19.42 o
   3   9   3      258.69      292.51     17.99 o
   4   9   3       23.71       13.75     11.73 o
   5   9   3       27.46       35.12     13.36 o
   0  10   3      337.53      289.99     15.44 o
   1  10   3      329.86      333.25     13.91 o
   2  10   3        9.12        6.34      6.07 o
   3  10   3       97.31       73.56     11.18 o
   4  10   3      109.98       90.74     15.95 o
   0  11   3     1406.73     1475.57     64.56 o
   1  11   3      187.22      171.95     14.14 o
   2  11   3      607.49      659.28     34.53 o
   3  11   3      164.20      186.31     15.74 o
   4  11   3      184.00      183.03     24.47 o
   0  12   3       76.49       97.60      9.04 o
   1  12   3      227.52      231.57     17.31 o
   2  12   3      458.32      411.64     29.94 o
   3  12   3       61.74       49.67     11.33 o
   4  12   3        4.41       21.77     18.25 o
   0  13   3      175.30      181.69     25.96 o
   1  13   3       94.78       90.36     13.77 o
   2  13   3        7.02        5.05      8.22 o
   3  13   3      128.47      144.93     20.16 o
   0  14   3      359.09      431.48     40.79 o
   1  14   3      108.16      127.95     12.01 o
   2  14   3       54.43       40.19     10.34 o
   3  14   3      173.33      130.86     23.10 o
   0  15   3        0.67        7.05     11.48 o
   1  15   3       44.06       51.04     13.90 o
   2  15   3        3.65       -0.90     11.21 o
   0  16   3      122.80       87.27     21.39 o
   1  16   3       78.60       82.24     16.44 o
   2  16   3        8.62       19.43     17.90 o
   1   0   4      420.66      393.27     13.41 o
   2   0   4      234.18      283.93     14.21 o
   3   0   4      184.19      172.53     12.67 o
   4   0   4      106.31      100.96     16.34 o
   5   0   4      205.84      192.15     27.34 o
   6   0   4        1.03        3.87     14.71 o
   0   1   4     1932.28     1022.09    537.86 o
   1   1   4     1419.82     1386.98     36.70 o
   2   1   4      189.94      199.04     11.06 o
   3   1   4      455.87      494.37     22.67 o
   4   1   4        6.68        7.64      6.83 o
   5   1   4       46.23       55.60     10.78 o
   6   1   4       64.06       87.93     14.76 o
   0   2   4     6138.78     5531.09    172.14 o
   1   2   4     3127.55     2972.77     57.82 o
   2   2   4      152.11      139.06      8.45 o
   3   2   4       60.85       78.98      6.01 o
   4   2   4      190.01      184.85     17.90 o
   5   2   4      230.46      214.65     22.49 o
   6   2   4       19.75        6.17     20.52 o
   0   3   4       51.50       59.93      3.84 o
   1   3   4      900.06      877.28     18.80 o
   2   3   4      321.05      340.59     12.80 o
   3   3   4      134.45      135.09     17.00 o
   4   3   4      563.93      621.03     41.60 o
   5   3   4       31.71       42.24     10.39 o
   6   3   4       23.40       15.50     22.68 o
   0   4   4     3548.43     3212.23     72.02 o
   1   4   4      173.71      190.31      5.77 o
   2   4   4      332.31      340.45     14.60 o
   3   4   4      400.87      382.67     27.58 o
   4   4   4      105.57       99.43     10.88 o
   5   4   4      183.29      218.86     21.84 o
   0   5   4     4157.48     4158.10     96.40 o
   1   5   4      757.61      709.28     20.74 o
   2   5   4       42.10       30.08      3.87 o
   3   5   4      288.14      253.97     27.49 o
   4   5   4        6.80       -5.11      4.77 o
   5   5   4       53.42       51.04     12.26 o
   0   6   4      544.20      590.89     20.81 o
   1   6   4      336.12      360.15     11.95 o
   2   6   4       95.91       93.66      7.11 o
   3   6   4       22.76       17.79     11.63 o
   4   6   4      242.19      263.99     18.23 o
   5   6   4      294.43      331.52     43.73 o
   0   7   4       62.19       56.13      5.22 o
   1   7   4      924.22      957.53     23.51 o
   2   7   4       32.17       24.17      4.46 o
   3   7   4      350.35      390.77     21.16 o
   4   7   4      132.22      185.44     23.61 o
   5   7   4       16.01       32.51     10.31 o
   0   8   4      695.08      676.00     28.45 o
   1   8   4      396.09      387.74     13.56 o
   2   8   4      102.61      103.73      7.16 o
   3   8   4      199.31      190.49     18.86 o
   4   8   4      190.59      160.22     22.21 o
   5   8   4      141.30      154.93     22.22 o
   0   9   4      258.96      281.91     16.09 o
   1   9   4      445.42      476.65     17.64 o
   2   9   4      625.85      632.78     30.89 o
   3   9   4      460.26      502.28     27.63 o
   4   9   4       11.37       32.55     11.60 o
   5   9   4       66.91       80.49     23.11 o
   0  10   4      378.28      370.69     20.91 o
   1  10   4      105.44      102.57      6.48 o
   2  10   4      259.32      249.90     14.24 o
   3  10   4      332.16      377.92     24.98 o
   4  10   4       51.93       63.26     17.32 o
   0  11   4      174.69      157.72     12.77 o
   1  11   4     1340.06     1324.41     52.66 o
   2  11   4       11.33       19.04      8.17 o
   3  11   4       64.66       48.48     11.32 o
   4  11   4       44.65        6.33     24.56 o
   0  12   4      629.81      595.80     35.24 o
   1  12   4      481.19      501.72     23.28 o
   2  12   4       92.06       99.37     15.63 o
   3  12   4       92.34       88.17     13.27 o
   4  12   4      199.02      258.46     72.46 o
   0  13   4       60.02       49.49     15.64 o
   1  13   4      257.62      242.45     14.13 o
   2  13   4      184.23      157.44     16.61 o
   3  13   4       84.50       67.49     15.24 o
   0  14   4      846.04     1001.83     81.51 o
   1  14   4       58.23       71.55      9.84 o
   2  14   4      228.45      209.30     20.71 o
   3  14   4       46.30       21.93     23.30 o
   0  15   4       93.57       86.95     23.98 o
   1  15   4       12.91       16.20     13.64 o
   2  15   4      172.03      224.12     36.35 o
   0  16   4       27.26       23.95     17.38 o
   1  16   4        2.62        9.97     12.87 o
   2  16   4       69.99       86.14     20.88 o
   1   0   5    17253.00    17195.26    474.27 o
   2   0   5      682.54      630.59     28.61 o
   3   0   5       45.21       62.46      9.47 o
   4   0   5      118.38      183.30     36.11 o
   5   0   5        0.03        5.49     12.47 o
   6   0   5      129.81       66.73     54.97 o
   0   1   5     3705.73     3229.77    124.87 o
   1   1   5    10668.16    10559.06    220.11 o
   2   1   5     1496.33     1643.79     53.61 o
   3   1   5       60.51       63.32      5.60 o
   4   1   5       18.60       16.93      6.84 o
   5   1   5      346.48      370.61     32.12 o
   6   1   5      123.19      103.61     18.68 o
   0   2   5      866.14      759.70     25.04 o
   1   2   5     2716.06     2637.15     53.20 o
   2   2   5     1281.39     1363.08     48.48 o
   3   2   5      477.99      511.24     24.60 o
   4   2   5       72.67       63.70      9.02 o
   5   2   5       85.87      114.45     13.11 o
   6   2   5      234.75      269.46     30.79 o
   0   3   5       19.24       26.09      2.26 o
   1   3   5     2609.18     2563.52     56.56 o
   2   3   5     1260.72     1291.45     45.51 o
   3   3   5     1119.85     1116.35     54.12 o
   4   3   5       58.72       57.61      8.09 o
   5   3   5      302.75      330.75     30.05 o
   6   3   5       72.60       67.46     16.24 o
   0   4   5     7917.52     7269.90    169.39 o
   1   4   5     6703.95     6612.40    158.01 o
   2   4   5      942.22      924.56     38.45 o
   3   4   5      144.83      140.53     14.66 o
   4   4   5      550.10      549.21     45.14 o
   5   4   5       26.73       22.34      9.70 o
   0   5   5      713.11      696.07     20.89 o
   1   5   5     1611.78     1671.37     40.37 o
   2   5   5      430.23      434.52     16.68 o
   3   5   5       63.62       46.52      8.01 o
   4   5   5       99.69      120.70     15.11 o
   5   5   5      234.48      218.90     28.37 o
   0   6   5      213.12      239.81     10.77 o
   1   6   5      661.35      683.08     22.55 o
   2   6   5      602.90      631.33     29.56 o
   3   6   5      903.30      900.79     76.68 o
   4   6   5        5.55        7.70      5.59 o
   5   6   5      102.53      141.03     17.85 o
   0   7   5      174.69      189.90     11.28 o
   1   7   5      273.00      323.73     12.50 o
   2   7   5      821.46      841.71     31.48 o
   3   7   5       63.66       65.79      9.57 o
   4   7   5        8.88        6.78      5.01 o
   5   7   5       26.76       27.67     23.85 o
   0   8   5     1155.78     1250.19     57.39 o
   1   8   5      153.55      146.44      8.40 o
   2   8   5       12.97       10.22      3.94 o
   3   8   5      321.46      328.61     21.83 o
   4   8   5      205.31      225.60     31.05 o
   5   8   5       11.06       -7.12     14.44 o
   0   9   5       66.96       75.60      8.36 o
   1   9   5      308.11      290.99     13.69 o
   2   9   5      108.83      113.46      7.92 o
   3   9   5       13.09        2.47      5.79 o
   4   9   5       93.05       94.60     16.57 o
   5   9   5       53.70       60.97     18.05 o
   0  10   5        0.10       -1.43      6.81 o
   1  10   5      325.67      356.04     19.19 o
   2  10   5       32.98       32.70      5.66 o
   3  10   5      406.68      419.12     25.84 o
   4  10   5       52.69       30.26     13.36 o
   0  11   5     1799.15     1888.29     84.74 o
   1  11   5       89.28      107.76      8.32 o
   2  11   5      381.95      384.40     22.35 o
   3  11   5       49.77       56.48      9.58 o
   4  11   5       26.59       26.99     22.91 o
   0  12   5       21.77       35.67      7.80 o
   1  12   5      708.67      754.28     39.68 o
   2  12   5      219.24      237.23     21.87 o
   3  12   5       48.16       51.89      9.87 o
   4  12   5      154.63      116.67     45.66 o
   0  13   5        6.23        8.68      8.43 o
   1  13   5       29.59       27.00      8.19 o
   2  13   5       31.24        5.37     11.21 o
   3  13   5       34.94        1.82     14.99 o
   0  14   5      117.79      100.26     13.76 o
   1  14   5        5.96        8.00      7.93 o
   2  14   5       21.40       -1.90      9.24 o
   3  14   5       20.92       33.67     20.19 o
   0  15   5        7.01        6.95     10.99 o
   1  15   5       17.79       19.23     13.08 o
   2  15   5        4.99       15.26     12.07 o
   0  16   5       67.29       35.42     53.97 o
   1  16   5      262.02      290.63     25.81 o
   0   0   6       48.96       43.30      6.10 o
   1   0   6    11523.05    11377.43    335.92 o
   2   0   6      121.19      158.11     17.12 o
   3   0   6      372.09      420.92     28.98 o
   4   0   6       26.01       38.29     13.03 o
   5   0   6       84.85      102.13     16.67 o
   6   0   6        8.80       21.77     17.95 o
   0   1   6     6817.90     6292.51    209.50 o
   1   1   6     7782.93     7594.00    139.43 o
   2   1   6      172.29      185.43      9.01 o
   3   1   6      389.07      398.50     18.32 o
   4   1   6      103.56       82.87     11.69 o
   5   1   6      600.75      594.99     56.31 o
   6   1   6       22.21       18.84     11.29 o
   0   2   6     1908.80     1807.44     54.36 o
   1   2   6      433.96      433.19     11.66 o
   2   2   6      349.03      359.42     13.87 o
   3   2   6      316.04      321.11     16.51 o
   4   2   6        6.50       15.21      6.87 o
   5   2   6      157.60      152.16     18.16 o
   6   2   6      108.44       80.56     20.12 o
   0   3   6      111.45      100.26      4.31 o
   1   3   6     4277.42     4171.68     82.74 o
   2   3   6      161.56      163.31      6.64 o
   3   3   6      689.01      655.88     37.64 o
   4   3   6      138.66      144.58     12.30 o
   5   3   6       90.13       37.48     12.45 o
   6   3   6      132.69      124.06     19.14 o
   0   4   6     7215.93     6580.35    172.03 o
   1   4   6       93.43      122.63      5.50 o
   2   4   6       93.65       78.73      4.65 o
   3   4   6      130.34      124.05     10.18 o
   4   4   6      557.30      563.11     40.92 o
   5   4   6       14.70       11.55      8.21 o
   0   5   6      404.36      378.74     14.01 o
   1   5   6     2183.07     2226.15     59.46 o
   2   5   6     1248.20     1230.72     44.17 o
   3   5   6      551.07      536.70     45.29 o
   4   5   6      304.15      329.77     24.81 o
   5   5   6      127.07      128.47     20.25 o
   0   6   6      114.38      133.19      8.71 o
   1   6   6      506.37      589.93     18.10 o
   2   6   6      161.14      164.55     15.34 o
   3   6   6       61.79       67.61      7.32 o
   4   6   6       75.31       66.62     22.77 o
   5   6   6        4.35        4.98     18.98 o
   0   7   6     3220.10     3132.71    134.76 o
   1   7   6      217.26      235.90      9.03 o
   2   7   6      674.11      688.56     25.54 o
   3   7   6      397.87      439.37     34.73 o
   4   7   6       85.23       27.26     39.90 o
   5   7   6        5.98       -1.93     15.32 o
   0   8   6       37.94       51.01      8.63 o
   1   8   6      279.70      245.16      9.72 o
   2   8   6      545.51      584.37     25.69 o
   3   8   6     1398.06     1490.65     64.46 o
   4   8   6      218.24      257.76     33.19 o
   5   8   6       38.70       45.82     17.09 o
   0   9   6      706.72      657.55     34.82 o
   1   9   6      123.44      114.90     10.72 o
   2   9   6      186.17      183.77     11.34 o
   3   9   6       72.04       58.60      7.30 o
   4   9   6      309.24      326.36     31.14 o
   5   9   6       43.49        2.54     15.93 o
   0  10   6       54.29       68.67     11.84 o
   1  10   6      252.85      264.60     14.62 o
   2  10   6     1163.12     1305.95     52.98 o
   3  10   6      137.46      146.53     12.24 o
   4  10   6       39.06       85.19     17.09 o
   0  11   6     3791.82     4154.62    226.63 o
   1  11   6      354.57      401.57     20.08 o
   2  11   6      285.75      302.95     16.56 o
   3  11   6       52.37       41.28      9.85 o
   4  11   6       74.53       45.86     18.21 o
   0  12   6      129.41      129.48     14.41 o
   1  12   6       37.34       43.08      6.51 o
   2  12   6       84.88       83.35     12.25 o
   3  12   6       17.61       28.70     10.61 o
   4  12   6        9.12       24.57     20.18 o
   0  13   6       15.85       36.17     13.08 o
   1  13   6      788.32      806.89     40.63 o
   2  13   6       65.78       40.46     12.31 o
   3  13   6       11.08       13.53     12.88 o
   0  14   6      154.68      132.08     15.66 o
   1  14   6      105.47       92.81     15.12 o
   2  14   6      106.00      109.27     15.60 o
   3  14   6      232.93      233.28     26.19 o
   0  15   6       68.14       70.66     26.98 o
   1  15   6      113.48      106.38     21.58 o
   2  15   6       11.80       22.74     14.80 o
   0  16   6        6.69       11.82     20.87 o
   1  16   6        4.58       11.83     13.75 o
   1   0   7      611.22      630.46     17.01 o
   2   0   7     1055.10      957.26     53.98 o
   3   0   7       12.84       22.16      5.14 o
   4   0   7       15.13       10.67     13.06 o
   5   0   7       81.43       77.07     34.89 o
   6   0   7       93.65       66.18     40.38 o
   0   1   7     1712.61     1721.52     63.21 o
   1   1   7     4881.11     4889.82     95.08 o
   2   1   7      949.08      973.50     35.42 o
   3   1   7      180.86      196.90     15.61 o
   4   1   7      142.29      151.27     14.68 o
   5   1   7       34.73       49.57     10.47 o
   6   1   7       13.40        9.41     13.59 o
   0   2   7      476.37      443.74     14.02 o
   1   2   7     5346.57     5456.63     97.98 o
   2   2   7     1088.03     1135.15     40.23 o
   3   2   7      135.82      143.78     11.19 o
   4   2   7      102.08       89.69     11.60 o
   5   2   7       47.04       30.37      9.94 o
   6   2   7       39.96       39.22     12.85 o
   0   3   7     4602.98     4253.89    103.52 o
   1   3   7      818.93      840.00     18.55 o
   2   3   7      371.04      423.87     18.51 o
   3   3   7      234.24      280.04     14.25 o
   4   3   7      874.10      899.70     73.88 o
   5   3   7      264.45      247.02     22.62 o
   0   4   7     4863.77     4814.97    107.88 o
   1   4   7      264.48      257.36      7.85 o
   2   4   7     1113.19     1121.36     56.45 o
   3   4   7       43.70       50.71      5.16 o
   4   4   7      206.19      186.43     16.46 o
   5   4   7       26.80       28.02     12.42 o
   0   5   7     4054.93     4180.62    152.86 o
   1   5   7      425.38      436.58     13.67 o
   2   5   7      547.84      542.78     19.70 o
   3   5   7       12.10        7.50      3.34 o
   4   5   7      102.40      116.19     15.79 o
   5   5   7      298.58      302.67     32.00 o
   0   6   7      288.11      266.27     13.49 o
   1   6   7     1612.33     1572.40     43.15 o
   2   6   7      602.81      605.88     22.01 o
   3   6   7     1038.77     1079.77     53.70 o
   4   6   7      406.45      381.78     52.21 o
   5   6   7       36.43       31.19     15.99 o
   0   7   7       97.66      123.68     13.50 o
   1   7   7      125.45      117.95      5.26 o
   2   7   7      595.33      623.39     27.78 o
   3   7   7      279.65      326.09     15.43 o
   4   7   7       79.48       45.57     40.04 o
   5   7   7        9.11       33.49     21.08 o
   0   8   7        2.00        4.01     10.66 o
   1   8   7      870.35      882.52     33.77 o
   2   8   7      199.40      186.70     10.91 o
   3   8   7      726.64      776.34     37.93 o
   4   8   7        4.36       -1.62     11.40 o
   5   8   7       18.28       43.32     20.11 o
   0   9   7      671.50      654.54     40.35 o
   1   9   7      333.25      314.06     15.96 o
   2   9   7      324.99      326.46     16.56 o
   3   9   7      212.91      192.27     13.96 o
   4   9   7       33.32       45.52     15.37 o
   5   9   7       42.58       53.70     17.21 o
   0  10   7      260.47      208.88     22.05 o
   1  10   7      197.37      217.89     12.01 o
   2  10   7      259.28      247.28     14.21 o
   3  10   7      292.19      270.38     19.57 o
   4  10   7      150.20       97.87     20.82 o
   0  11   7      306.73      307.97     30.89 o
   1  11   7      574.56      594.59     30.58 o
   2  11   7       24.29       22.30      6.73 o
   3  11   7      107.24       88.06     14.85 o
   4  11   7      105.51       92.62     19.73 o
   0  12   7      149.67      146.18     18.27 o
   1  12   7      241.91      264.92     17.33 o
   2  12   7       92.78       84.18     16.68 o
   3  12   7       71.53       80.89     17.69 o
   4  12   7      118.79      148.11     30.14 o
   0  13   7       35.61       39.25     11.46 o
   1  13   7      185.53      162.83     16.10 o
   2  13   7      114.80      100.12     23.13 o
   3  13   7       26.85       51.09     14.97 o
   0  14   7        0.38       -3.59     13.57 o
   1  14   7       26.00       30.28      9.16 o
   2  14   7        4.33       11.94      9.55 o
   3  14   7       37.99       42.58     14.30 o
   0  15   7        4.43       18.83     17.42 o
   1  15   7       57.37       66.56     15.06 o
   2  15   7       42.27       47.85     13.50 o
   0  16   7        3.83        3.66     22.83 o
   1  16   7       10.16       25.98     21.58 o
   0   0   8     4284.45     4132.15    219.19 o
   1   0   8     2909.28     2782.92     62.83 o
   2   0   8      102.70      113.33      8.55 o
   3   0   8       91.22      105.69     13.62 o
   4   0   8      110.61      106.76     20.54 o
   5   0   8        0.03       -3.51     13.25 o
   6   0   8       13.45       24.92     16.72 o
   0   1   8     1912.49     1844.34     62.36 o
   1   1   8     5603.71     5418.05     95.99 o
   2   1   8     2607.74     2733.90    109.64 o
   3   1   8     1126.57     1158.61     49.38 o
   4   1   8      242.98      248.37     26.23 o
   5   1   8       25.49       24.86      9.44 o
   6   1   8       61.43       62.14     23.14 o
   0   2   8      933.91      897.25     25.31 o
   1   2   8      775.56      743.42     15.53 o
   2   2   8     1625.63     1795.88     55.78 o
   3   2   8      204.23      219.08     15.57 o
   4   2   8     1015.15     1064.43     82.48 o
   5   2   8      370.41      388.79     36.03 o
   6   2   8       24.97       19.54     14.16 o
   0   3   8      379.77      371.83     11.63 o
   1   3   8      904.80      870.42     21.33 o
   2   3   8      107.60      100.22     11.24 o
   3   3   8       75.97       78.19     10.87 o
   4   3   8      207.69      227.56     18.97 o
   5   3   8       96.02      108.67     16.62 o
   0   4   8     3068.73     2930.77     73.18 o
   1   4   8     2605.20     2679.86     69.70 o
   2   4   8      797.69      775.04     35.18 o
   3   4   8       15.03       10.25      2.47 o
   4   4   8       16.96       15.88      5.31 o
   5   4   8      120.77      127.84     25.63 o
   0   5   8      413.68      384.70     16.17 o
   1   5   8     5166.28     5391.09    152.39 o
   2   5   8      300.55      300.30     12.30 o
   3   5   8      774.79      811.40     58.42 o
   4   5   8       19.22       14.90     16.47 o
   5   5   8        1.75        1.84     13.41 o
   0   6   8      906.83      932.06     39.08 o
   1   6   8      916.99      904.74     27.31 o
   2   6   8      238.41      223.97     13.60 o
   3   6   8      422.52      467.31     25.53 o
   4   6   8       71.20       53.38     24.91 o
   5   6   8       15.90       40.77     15.78 o
   0   7   8      189.57      166.50     11.73 o
   1   7   8     1346.91     1344.86     39.57 o
   2   7   8      494.57      519.48     23.96 o
   3   7   8        0.36       -3.29      4.47 o
   4   7   8      386.36      393.70     47.21 o
   5   7   8       49.29        7.41     17.24 o
   0   8   8       53.34       64.65     18.65 o
   1   8   8       97.29       84.98      5.79 o
   2   8   8       94.94       98.69      8.00 o
   3   8   8        2.51       12.59      9.31 o
   4   8   8      673.27      781.25     91.85 o
   5   8   8        3.71      -12.60     13.22 o
   0   9   8       24.97       27.16      6.28 o
   1   9   8      136.19      131.12     11.51 o
   2   9   8      901.77      988.90     39.27 o
   3   9   8        2.77        3.81      3.78 o
   4   9   8       10.20        5.69     12.64 o
   5   9   8       26.51       35.05     16.03 o
   0  10   8       19.24        9.58      8.65 o
   1  10   8       98.78       96.13      9.75 o
   2  10   8      311.09      301.14     15.20 o
   3  10   8       18.29       18.01      8.90 o
   4  10   8      112.97      148.01     30.37 o
   0  11   8       87.87       77.06     14.52 o
   1  11   8       96.05       82.60      9.26 o
   2  11   8      247.68      274.16     19.28 o
   3  11   8      130.98      124.84     15.95 o
   4  11   8       34.55       48.20     16.46 o
   0  12   8       16.82       13.76     10.45 o
   1  12   8        5.58       19.82     10.30 o
   2  12   8       24.76       21.06      9.86 o
   3  12   8       89.15       66.20     24.02 o
   4  12   8       29.64       48.23     17.14 o
   0  13   8      181.00      191.01     25.86 o
   1  13   8      366.83      407.51     26.04 o
   2  13   8       36.42       27.18     10.51 o
   3  13   8        6.19       -3.56     17.91 o
   0  14   8        8.02       48.56     36.37 o
   1  14   8       39.66       43.74     11.10 o
   2  14   8      770.13      787.74     60.94 o
   3  14   8      108.74       92.53     20.82 o
   0  15   8       18.19       43.26     18.45 o
   1  15   8      102.78      113.49     18.17 o
   2  15   8       10.41       -3.08     13.39 o
   0  16   8       46.77       40.69     27.69 o
   1  16   8      140.22      286.65     41.16 o
   1   0   9    10694.74    10475.41    226.10 o
   2   0   9       40.21       41.24      6.16 o
   3   0   9      202.49      169.62     20.88 o
   4   0   9        9.81      -11.95     16.57 o
   5   0   9      253.32      258.54     35.93 o
   6   0   9        9.62       35.34     33.26 o
   0   1   9       97.62       91.37      4.35 o
   1   1   9      244.25      250.00      5.68 o
   2   1   9      427.95      465.51     18.27 o
   3   1   9       60.20       46.71      6.75 o
   4   1   9      102.56       86.03     14.74 o
   5   1   9       17.46       19.39      8.20 o
   6   1   9       29.65       41.76     16.30 o
   0   2   9       86.60       73.14      3.68 o
   1   2   9      364.04      369.09      8.51 o
   2   2   9      787.98      820.86     29.31 o
   3   2   9       48.15       37.12      8.97 o
   4   2   9      131.51      149.60     14.23 o
   5   2   9       13.25       17.21      8.33 o
   0   3   9     4589.50     4116.34    109.24 o
   1   3   9      310.48      316.58      8.35 o
   2   3   9      367.28      379.24     21.73 o
   3   3   9      199.57      191.72     11.32 o
   4   3   9     1017.10     1100.94     85.68 o
   5   3   9      289.82      330.64     35.37 o
   0   4   9      940.03      890.65     25.13 o
   1   4   9     5647.60     5749.74    150.35 o
   2   4   9      911.13      974.85     34.15 o
   3   4   9      247.10      273.84     21.16 o
   4   4   9      381.89      436.51     36.99 o
   5   4   9       18.61       25.65     20.63 o
   0   5   9      384.62      391.53     15.71 o
   1   5   9      606.82      614.77     18.85 o
   2   5   9      138.61      128.44      8.48 o
   3   5   9       75.70       82.49     12.10 o
   4   5   9       19.23       28.30     26.58 o
   5   5   9       34.78       13.23     14.59 o
   0   6   9     5380.86     5934.72    240.45 o
   1   6   9      929.04      949.95     25.58 o
   2   6   9      953.82     1067.01     60.95 o
   3   6   9     1002.27     1059.87     45.07 o
   4   6   9       29.08       16.23     12.89 o
   5   6   9       21.84       27.96     14.57 o
   0   7   9       51.66       50.13      5.69 o
   1   7   9      740.02      740.34     24.14 o
   2   7   9       19.99       10.62      5.46 o
   3   7   9      225.45      234.93     22.32 o
   4   7   9      182.99      146.60     41.89 o
   5   7   9       62.57       40.75     14.36 o
   0   8   9      156.74      195.66     18.46 o
   1   8   9       56.46       57.02      5.45 o
   2   8   9      735.91      747.54     36.12 o
   3   8   9     1407.98     1556.65     94.76 o
   4   8   9       43.12       47.82     16.06 o
   5   8   9       56.24       77.98     21.59 o
   0   9   9       81.40       50.51      7.34 o
   1   9   9      112.96      109.75      9.55 o
   2   9   9      220.65      222.14     14.17 o
   3   9   9      240.22      215.39     16.81 o
   4   9   9       56.04       67.65     17.05 o
   5   9   9       20.28       34.87     16.71 o
   0  10   9        4.50        8.07      6.11 o
   1  10   9      105.81      115.55     11.09 o
   2  10   9     1086.00     1147.84     62.24 o
   3  10   9      246.40      267.65     16.92 o
   4  10   9       13.15        9.59     18.08 o
   0  11   9       84.60       72.35     15.98 o
   1  11   9       20.03       29.17      9.79 o
   2  11   9      428.08      412.53     30.89 o
   3  11   9      146.43      137.36     29.30 o
   4  11   9        3.72       24.86     18.28 o
   0  12   9       96.07       74.83     15.14 o
   1  12   9      444.40      446.15     28.91 o
   2  12   9       91.57       86.67     10.35 o
   3  12   9        4.80        8.63     13.25 o
   4  12   9      178.43      137.33     24.90 o
   0  13   9      197.87      259.79     33.14 o
   1  13   9        3.63        1.37      9.00 o
   2  13   9       17.55       44.55     12.84 o
   3  13   9        3.65        2.80     13.24 o
   0  14   9        3.10       -0.54     10.90 o
   1  14   9       55.41       61.69     12.91 o
   2  14   9       24.61       17.10     13.30 o
   3  14   9       10.09       14.36     15.75 o
   0  15   9       28.97       30.02     17.70 o
   1  15   9      180.58      215.26     27.95 o
   2  15   9       41.25       63.20     17.80 o
   0  16   9      127.65       75.77     28.20 o
   1  16   9      144.61      198.22     33.70 o
   0   0  10     2797.43     2654.72    126.46 o
   1   0  10     5112.18     4997.39    111.56 o
   2   0  10      496.01      519.46     23.36 o
   3   0  10       56.11       57.13      8.30 o
   4   0  10        0.27       11.21     10.89 o
   5   0  10        0.22       -0.18     12.23 o
   0   1  10     4981.55     4754.16    144.83 o
   1   1  10     1780.07     1805.84     34.25 o
   2   1  10      435.23      412.89     15.78 o
   3   1  10      800.28      807.88     38.42 o
   4   1  10      880.24     1008.64     83.04 o
   5   1  10       43.03       33.53      9.19 o
   0   2  10      208.34      191.78      6.43 o
   1   2  10     1212.58     1161.06     24.01 o
   2   2  10     2777.02     2973.41     97.88 o
   3   2  10     1286.80     1144.13     57.37 o
   4   2  10      252.87      245.62     20.87 o
   5   2  10      118.63      132.59     18.81 o
   0   3  10      962.45      890.09     30.03 o
   1   3  10      308.95      301.32     10.43 o
   2   3  10      258.51      244.49     13.07 o
   3   3  10       12.88       16.59      4.03 o
   4   3  10       19.76       29.32      6.30 o
   5   3  10        9.97        8.01     12.31 o
   0   4  10     1263.32     1276.69     44.26 o
   1   4  10      638.83      729.16     20.76 o
   2   4  10       76.78       90.09      8.56 o
   3   4  10      312.26      270.13     17.67 o
   4   4  10       96.67      159.06     46.35 o
   5   4  10       25.47       29.98     13.26 o
   0   5  10       13.15       17.43      3.37 o
   1   5  10     1172.93     1181.05     33.72 o
   2   5  10      175.79      167.44      9.74 o
   3   5  10       89.91       93.80     11.40 o
   4   5  10      209.60      245.88     34.25 o
   5   5  10        5.06       19.06     12.26 o
   0   6  10      719.06      830.16     37.03 o
   1   6  10      541.96      569.13     17.26 o
   2   6  10      305.72      338.58     15.86 o
   3   6  10      477.80      557.65     34.79 o
   4   6  10       29.70       46.34     24.42 o
   5   6  10       61.96       60.53     22.98 o
   0   7  10     1013.70     1121.23     58.51 o
   1   7  10       60.25       72.39      5.11 o
   2   7  10       70.78       56.75      7.53 o
   3   7  10     1097.56     1198.50     84.09 o
   4   7  10      176.38      150.87     28.48 o
   5   7  10       62.00       63.78     16.52 o
   0   8  10      256.52      228.20     20.22 o
   1   8  10       28.54       37.33      5.25 o
   2   8  10       35.28       34.72      6.70 o
   3   8  10      863.65      857.04     54.32 o
   4   8  10      290.99      304.46     41.53 o
   5   8  10       45.37       39.48     18.11 o
   0   9  10      111.84       97.86     12.08 o
   1   9  10       96.57      104.03     10.36 o
   2   9  10      164.01      142.47     16.54 o
   3   9  10      339.43      387.70     26.24 o
   4   9  10       67.67       44.11     18.25 o
   5   9  10        3.88        8.40     16.51 o
   0  10  10      349.75      445.48     36.01 o
   1  10  10       57.22       45.25      6.66 o
   2  10  10      141.87      162.16     13.16 o
   3  10  10       35.19       49.30     11.14 o
   4  10  10      140.15      120.31     37.19 o
   0  11  10      244.58      239.46     37.16 o
   1  11  10      606.78      599.41     44.00 o
   2  11  10      143.57      165.79     14.33 o
   3  11  10      160.72      148.32     16.96 o
   4  11  10        1.90        2.36     15.30 o
   0  12  10        2.04        9.18     12.56 o
   1  12  10      318.71      312.47     24.45 o
   2  12  10        1.45       13.45      6.64 o
   3  12  10      172.32      154.18     19.86 o
   4  12  10        8.22       32.21     19.39 o
   0  13  10       36.19       22.13     22.39 o
   1  13  10      152.12      151.81     14.51 o
   2  13  10      128.24      115.27     16.46 o
   3  13  10       26.19       23.07     13.59 o
   0  14  10      334.54      340.48     62.65 o
   1  14  10        4.90        9.40     11.08 o
   2  14  10      186.14      148.07     19.42 o
   3  14  10       45.42       44.83     14.91 o
   0  15  10        0.71        4.79     24.07 o
   1  15  10       32.35       23.17     13.18 o
   2  15  10       59.58       63.27     17.66 o
   0  16  10      101.00       86.77     37.61 o
   1  16  10       45.60       31.14     14.64 o
   1   0  11      399.89      378.68     12.91 o
   2   0  11      207.17      214.68     10.61 o
   3   0  11       14.70       35.75      5.86 o
   4   0  11      805.23      827.23     93.07 o
   5   0  11       32.17       42.79     14.28 o
   0   1  11       61.55       61.46      3.97 o
   1   1  11     1458.75     1490.51     25.91 o
   2   1  11     1669.52     1684.35     59.25 o
   3   1  11      137.44      120.68      9.92 o
   4   1  11      557.85      592.70     42.11 o
   5   1  11      109.60      108.13     14.39 o
   0   2  11     1667.63     1727.24     49.18 o
   1   2  11     2426.90     2494.33     55.13 o
   2   2  11      834.32      818.07     26.51 o
   3   2  11      469.40      445.37     27.77 o
   4   2  11      393.70      399.51     28.93 o
   5   2  11       90.50       92.31     29.32 o
   0   3  11      216.20      216.77      8.13 o
   1   3  11     1448.03     1395.87     35.37 o
   2   3  11     2102.48     2303.51    103.97 o
   3   3  11      292.58      226.26     32.97 o
   4   3  11     1333.41     1436.78     96.63 o
   5   3  11       37.10       65.09     16.73 o
   0   4  11       42.04       35.23      4.89 o
   1   4  11      224.41      228.07      8.98 o
   2   4  11      843.35      918.38     50.79 o
   3   4  11      713.32      734.87     48.45 o
   4   4  11      489.91      527.89     75.70 o
   5   4  11      132.49      133.05     20.50 o
   0   5  11     1029.55     1014.72     44.44 o
   1   5  11      598.94      598.13     19.90 o
   2   5  11      283.37      289.27     19.23 o
   3   5  11      972.28     1016.31     54.13 o
   4   5  11      481.50      420.04     52.23 o
   5   5  11      184.50      172.36     24.79 o
   0   6  11      249.71      268.22     14.48 o
   1   6  11      376.04      397.23     12.75 o
   2   6  11      169.65      178.75     18.67 o
   3   6  11      619.76      623.44     44.62 o
   4   6  11       71.04       55.29     16.45 o
   5   6  11       20.09       40.79     15.27 o
   0   7  11      592.77      597.20     30.40 o
   1   7  11      176.73      169.59      8.42 o
   2   7  11      459.23      407.14     24.97 o
   3   7  11      118.94      136.98     18.38 o
   4   7  11       58.55       57.65     15.91 o
   5   7  11       24.48       40.61     22.70 o
   0   8  11      152.49      151.03     13.40 o
   1   8  11       61.52       59.27      6.71 o
   2   8  11      790.12      802.81     42.81 o
   3   8  11       91.97       86.26     11.37 o
   4   8  11       19.79       16.15     11.43 o
   5   8  11       17.80       -1.68     20.67 o
   0   9  11     1771.49     1882.82    116.44 o
   1   9  11       25.32       26.69      5.83 o
   2   9  11      219.95      219.82     20.05 o
   3   9  11      203.86      234.89     17.77 o
   4   9  11      101.90      114.13     21.48 o
   0  10  11      394.50      380.01     39.87 o
   1  10  11        1.50        4.34      6.43 o
   2  10  11      117.70      140.05     12.16 o
   3  10  11        2.66        0.46      8.19 o
   4  10  11       12.82       16.39     23.43 o
   0  11  11      201.67      212.49     19.43 o
   1  11  11       40.48       33.86      7.54 o
   2  11  11      265.12      267.58     17.99 o
   3  11  11        3.86       10.80     12.17 o
   4  11  11       61.36       51.44     19.95 o
   0  12  11      399.46      332.96     41.16 o
   1  12  11      933.58     1022.72     58.49 o
   2  12  11      113.11       85.03     12.59 o
   3  12  11       92.01       89.85     20.79 o
   4  12  11       56.51        0.42     20.01 o
   0  13  11       14.11       48.67     17.96 o
   1  13  11       93.17       75.51     11.01 o
   2  13  11       34.47       12.92     10.17 o
   3  13  11      141.52      140.75     25.99 o
   0  14  11        1.62        2.72     12.07 o
   1  14  11       11.82        6.12     10.67 o
   2  14  11       16.67       18.16     12.64 o
   3  14  11       26.11       20.92     14.31 o
   0  15  11      337.61      470.31     59.84 o
   1  15  11       23.13       -0.69     12.33 o
   2  15  11       93.71      101.03     22.51 o
   0  16  11       70.61       26.84     19.83 o
   1  16  11       29.11       41.97     14.78 o
   0   0  12      595.59      537.92     23.75 o
   1   0  12      382.72      421.80     15.30 o
   2   0  12      129.03      118.90      7.72 o
   3   0  12        9.36       15.66     14.43 o
   4   0  12      235.52      311.88     38.37 o
   5   0  12       46.11       33.08     12.55 o
   0   1  12       46.89       41.10      4.76 o
   1   1  12      560.38      547.11     12.34 o
   2   1  12      752.06      678.73     28.71 o
   3   1  12       89.69       73.58     10.80 o
   4   1  12      267.30      250.85     20.66 o
   5   1  12       26.31       24.46     12.22 o
   0   2  12       25.61       20.34      2.49 o
   1   2  12     2622.77     2741.47     62.99 o
   2   2  12     2152.91     2333.94     77.52 o
   3   2  12      361.88      379.95     16.60 o
   4   2  12       52.68       43.79      7.59 o
   5   2  12       47.63       56.02     15.96 o
   0   3  12      301.45      349.35     12.12 o
   1   3  12       34.04       36.08      3.81 o
   2   3  12       83.73       80.32      6.19 o
   3   3  12      542.65      473.01     28.70 o
   4   3  12       54.85       35.51     15.87 o
   5   3  12       79.99       54.21     14.99 o
   0   4  12     2103.03     2087.77     82.97 o
   1   4  12      509.74      555.83     22.03 o
   2   4  12      222.16      222.48     13.48 o
   3   4  12       64.28       56.29      9.32 o
   4   4  12       91.79       51.50     14.11 o
   5   4  12      107.03      122.23     18.60 o
   0   5  12       13.24       13.82      3.91 o
   1   5  12      207.99      222.13      8.34 o
   2   5  12     1727.87     1786.01    107.10 o
   3   5  12      445.68      472.84     30.63 o
   4   5  12      387.84      434.53     52.17 o
   5   5  12       45.04       42.84     14.13 o
   0   6  12      309.44      367.35     20.19 o
   1   6  12      147.08      134.17      6.50 o
   2   6  12      739.32      628.11     39.71 o
   3   6  12      273.32      274.98     23.26 o
   4   6  12       62.56       72.78     22.04 o
   5   6  12       53.78       50.29     14.78 o
   0   7  12      775.66      805.37     35.99 o
   1   7  12      540.67      522.37     20.12 o
   2   7  12      191.45      189.05     12.91 o
   3   7  12       73.55       56.17     11.29 o
   4   7  12       36.86       28.07     15.60 o
   5   7  12       24.31       12.87     15.87 o
   0   8  12       33.23       24.83      5.85 o
   1   8  12      335.98      344.79     14.83 o
   2   8  12      662.25      770.29     35.53 o
   3   8  12       13.18        9.71     10.21 o
   4   8  12       78.26       53.63     20.95 o
   5   8  12       19.86       24.95     20.01 o
   0   9  12        2.15       11.01      6.55 o
   1   9  12      355.38      373.67     19.96 o
   2   9  12      314.14      345.22     22.06 o
   3   9  12      129.52      112.34     12.28 o
   4   9  12       45.99       28.49     14.00 o
   0  10  12      275.84      268.36     22.30 o
   1  10  12      208.50      171.79     13.30 o
   2  10  12      116.42      114.95     11.52 o
   3  10  12       55.74       62.12     12.38 o
   4  10  12       15.88       23.35     13.41 o
   0  11  12     1328.21     1364.97    102.34 o
   1  11  12       97.48       84.28     10.54 o
   2  11  12       42.74       48.83      8.98 o
   3  11  12      311.83      348.95     25.78 o
   4  11  12       69.83       65.01     23.58 o
   0  12  12       78.29      125.95     20.33 o
   1  12  12      113.11      124.51     16.88 o
   2  12  12       20.74       17.33      7.70 o
   3  12  12       18.61       43.09     13.68 o
   0  13  12        6.12      -12.21      8.82 o
   1  13  12       52.18       40.19     10.64 o
   2  13  12       96.46       95.26     16.10 o
   3  13  12       11.42      -19.29     13.17 o
   0  14  12        4.34       16.89     18.86 o
   1  14  12        0.50        5.43     12.72 o
   2  14  12      172.53      137.75     23.62 o
   0  15  12        3.13       11.55     15.09 o
   1  15  12       33.48       35.06     15.75 o
   2  15  12      145.91      133.80     23.75 o
   0  16  12        6.26       28.08     21.26 o
   1   0  13     2343.47     2574.38     85.81 o
   2   0  13       23.67       26.66      3.87 o
   3   0  13      640.92      567.66     75.83 o
   4   0  13      728.12      781.97     78.14 o
   5   0  13        0.14        8.36     13.87 o
   0   1  13      212.08      187.48      8.05 o
   1   1  13     2797.48     2942.68     61.63 o
   2   1  13     1096.82     1138.14     38.01 o
   3   1  13      103.14      102.51      8.55 o
   4   1  13       86.79       88.74     10.79 o
   5   1  13      143.86      151.25     21.63 o
   0   2  13       11.89       11.19      3.25 o
   1   2  13     1085.10     1116.81     26.34 o
   2   2  13     1771.21     1814.38     55.68 o
   3   2  13     1022.54     1099.30     44.06 o
   4   2  13      156.70      153.88     25.37 o
   5   2  13       43.27       47.53     16.74 o
   0   3  13        0.61       -0.64      2.63 o
   1   3  13      391.89      376.37     11.51 o
   2   3  13      148.83      141.58      9.85 o
   3   3  13      855.84      906.22     53.43 o
   4   3  13      760.96      790.26     91.56 o
   5   3  13       79.55       95.59     17.32 o
   0   4  13       45.51       35.28      4.00 o
   1   4  13      409.19      407.91     16.48 o
   2   4  13      237.10      242.28     15.27 o
   3   4  13      161.80      147.03     13.24 o
   4   4  13       25.77       11.89     14.47 o
   5   4  13       28.61       39.23     15.49 o
   0   5  13     1169.10     1328.52     59.81 o
   1   5  13     1764.14     1853.79     59.55 o
   2   5  13     1105.06     1220.46     62.54 o
   3   5  13      209.85      197.52     15.75 o
   4   5  13       56.25       72.43     18.36 o
   5   5  13        4.31        2.68     14.06 o
   0   6  13      235.44      309.49     15.52 o
   1   6  13      287.18      285.23     11.16 o
   2   6  13       25.72       23.77      3.71 o
   3   6  13      123.18      110.55     13.47 o
   4   6  13      152.06      144.37     27.94 o
   5   6  13       83.06      109.96     19.66 o
   0   7  13     1798.94     1645.41     79.90 o
   1   7  13       75.17       73.90      9.27 o
   2   7  13       50.78       64.71      7.82 o
   3   7  13        9.93      -14.16      9.44 o
   4   7  13      149.62      119.73     23.35 o
   5   7  13       12.15       17.65     15.28 o
   0   8  13       41.83       36.69      8.68 o
   1   8  13       62.13       68.49      5.63 o
   2   8  13      112.12      117.67     11.60 o
   3   8  13      181.63      196.18     17.47 o
   4   8  13      211.73      297.96    113.91 o
   5   8  13       29.37       24.99     19.84 o
   0   9  13     1176.52     1317.45    100.13 o
   1   9  13       36.98       29.76      6.14 o
   2   9  13       24.02       10.29      6.26 o
   3   9  13      346.99      413.58     28.39 o
   4   9  13       10.05        0.07     19.30 o
   0  10  13       23.75       12.93      7.69 o
   1  10  13      212.91      200.21     18.98 o
   2  10  13      212.74      193.67     16.13 o
   3  10  13       63.25       57.56     11.05 o
   4  10  13       70.35       41.03     24.30 o
   0  11  13       92.91      141.70     24.48 o
   1  11  13      205.48      233.97     16.37 o
   2  11  13       48.82       53.45     10.22 o
   3  11  13       86.24       79.87     11.99 o
   4  11  13       11.18       -1.94     17.54 o
   0  12  13        1.71       10.09     10.89 o
   1  12  13       91.78      100.98     10.96 o
   2  12  13       77.20       77.40     11.82 o
   3  12  13       32.03       32.96     14.85 o
   0  13  13       29.66       21.52     11.54 o
   1  13  13      133.84      112.08     16.77 o
   2  13  13      118.45       91.60     17.53 o
   3  13  13      301.62      344.70     32.28 o
   0  14  13        1.04        9.56     13.63 o
   1  14  13       43.86       39.04     12.24 o
   2  14  13       36.91       42.25     13.61 o
   0  15  13      183.37      186.98     42.98 o
   1  15  13       23.63       28.15     16.70 o
   2  15  13       16.29       44.75     14.67 o
   0  16  13        4.32       -3.37     24.55 o
   0   0  14     9269.02     9090.24    538.26 o
   1   0  14      299.91      330.73     13.51 o
   2   0  14     8266.39     8933.60    344.23 o
   3   0  14      126.59      111.47     16.68 o
   4   0  14      185.95      210.37     27.31 o
   5   0  14       30.65        1.92     12.37 o
   0   1  14       63.13       62.17      6.15 o
   1   1  14     1566.90     1629.62     38.61 o
   2   1  14     1042.86     1065.92     34.87 o
   3   1  14      171.62      171.35     18.27 o
   4   1  14      639.60      713.62     56.09 o
   5   1  14       67.19       96.89     13.78 o
   0   2  14       79.17       79.23      4.83 o
   1   2  14      163.96      194.40      6.14 o
   2   2  14      627.74      642.48     22.64 o
   3   2  14      182.13      165.09      8.31 o
   4   2  14      123.21      130.25     15.98 o
   5   2  14      117.18       94.06     17.95 o
   0   3  14       63.05       75.12      5.06 o
   1   3  14      370.47      378.63     11.64 o
   2   3  14      676.77      706.55     35.53 o
   3   3  14      549.49      563.02     35.95 o
   4   3  14       62.29       90.60     20.83 o
   5   3  14        2.50      -11.09     17.43 o
   0   4  14     1715.95     1708.57     59.16 o
   1   4  14       17.37       23.00      3.11 o
   2   4  14      156.26      127.15      9.93 o
   3   4  14       55.71       42.99      7.24 o
   4   4  14      479.57      515.31     72.05 o
   5   4  14       46.76       90.98     27.06 o
   0   5  14     1293.27     1477.79     65.57 o
   1   5  14      132.88      157.76      8.84 o
   2   5  14      130.96      115.45      8.96 o
   3   5  14       94.30       91.26     10.49 o
   4   5  14       12.56       21.45     16.36 o
   5   5  14       36.58       18.65     25.38 o
   0   6  14        3.83       -0.43      3.28 o
   1   6  14      622.29      652.22     22.21 o
   2   6  14       48.25       47.94      5.12 o
   3   6  14      525.34      496.27     37.20 o
   4   6  14      321.16      355.80     43.85 o
   5   6  14        4.97       -8.19     16.91 o
   0   7  14      208.88      177.46     19.80 o
   1   7  14      140.39      158.70      9.70 o
   2   7  14       85.92       77.47      7.83 o
   3   7  14      105.60      102.95     13.10 o
   4   7  14      181.52      212.74     27.54 o
   5   7  14        6.84       13.56     16.77 o
   0   8  14      135.87      109.43     17.77 o
   1   8  14       77.09       62.64      7.04 o
   2   8  14       54.33       44.73      7.17 o
   3   8  14      146.36      141.08     13.43 o
   4   8  14      124.94       78.23     30.57 o
   5   8  14       87.05       36.27     59.77 o
   0   9  14        2.81       13.46      7.63 o
   1   9  14      213.69      204.90     13.81 o
   2   9  14       41.44       34.62      7.89 o
   3   9  14      887.42     1020.15     66.39 o
   4   9  14      164.68      150.46     22.08 o
   0  10  14      250.98      238.34     29.80 o
   1  10  14      373.08      359.59     21.59 o
   2  10  14      134.82      145.76     12.83 o
   3  10  14       48.39       25.31     10.83 o
   4  10  14      119.97      108.05     20.76 o
   0  11  14      305.03      334.85     32.64 o
   1  11  14      269.92      298.28     21.78 o
   2  11  14       14.57       10.62      7.23 o
   3  11  14        9.55        9.35      9.24 o
   4  11  14       18.57       38.58     17.16 o
   0  12  14       35.75       29.49     14.29 o
   1  12  14      132.70      132.85     14.97 o
   2  12  14       27.59       42.02      9.06 o
   3  12  14       85.09       91.44     15.83 o
   0  13  14      470.23      499.45     74.10 o
   1  13  14       53.74       55.12     10.26 o
   2  13  14        1.71      -10.46     10.09 o
   3  13  14       10.65       49.19     19.75 o
   0  14  14       27.46        6.76     23.68 o
   1  14  14       18.98       31.34     11.51 o
   2  14  14       76.62       59.72     19.53 o
   0  15  14       13.93        8.27     17.57 o
   1  15  14       81.99       71.15     17.73 o
   1   0  15      739.46      678.00     23.76 o
   2   0  15     1100.14     1141.61     51.84 o
   3   0  15      271.74      229.00     44.61 o
   4   0  15       30.93       44.27     10.08 o
   5   0  15      342.31      388.24    102.79 o
   0   1  15      503.93      547.42     21.62 o
   1   1  15      756.55      848.91     20.88 o
   2   1  15      273.21      252.82     10.68 o
   3   1  15      127.52      134.55     12.08 o
   4   1  15      229.48      267.54     22.89 o
   5   1  15       34.12       35.03     16.68 o
   0   2  15        0.74        3.76      2.63 o
   1   2  15     1563.18     1572.05     38.73 o
   2   2  15      180.57      183.94      8.11 o
   3   2  15      746.41      780.67     35.12 o
   4   2  15      421.93      468.75     76.19 o
   5   2  15       26.05       34.34     21.26 o
   0   3  15     2695.36     2806.88    105.36 o
   1   3  15       27.66       31.62      2.99 o
   2   3  15       99.75       84.70      6.90 o
   3   3  15      456.33      461.51     26.38 o
   4   3  15      218.61      195.09     32.39 o
   5   3  15        8.41       -2.91     12.28 o
   0   4  15      397.70      387.60     17.41 o
   1   4  15      143.36      167.08      6.98 o
   2   4  15      347.09      361.81     20.01 o
   3   4  15      176.29      160.08     13.07 o
   4   4  15       20.70       18.69     16.87 o
   5   4  15       36.39       43.21     13.82 o
   0   5  15      198.02      185.53     15.03 o
   1   5  15      634.85      659.29     22.88 o
   2   5  15      741.20      729.77     43.97 o
   3   5  15      130.34      134.83     19.14 o
   4   5  15       29.24       35.20     19.19 o
   5   5  15        1.18       -4.56     11.42 o
   0   6  15      105.47       99.98     11.12 o
   1   6  15      151.65      170.25      6.93 o
   2   6  15      129.19      122.32      8.49 o
   3   6  15       71.55       79.48     12.99 o
   4   6  15       78.32       83.97     18.16 o
   5   6  15       64.48       66.50     17.97 o
   0   7  15       41.18       27.39      7.94 o
   1   7  15      988.63     1022.72     40.99 o
   2   7  15     1765.17     1776.24     88.62 o
   3   7  15       26.29       29.82     10.85 o
   4   7  15      212.60      187.77     31.76 o
   5   7  15       15.84        3.71     25.31 o
   0   8  15      115.26      108.21     11.50 o
   1   8  15      116.07      140.52     11.43 o
   2   8  15      521.42      521.72     28.62 o
   3   8  15      201.75      208.32     17.46 o
   4   8  15      119.14       83.88     20.20 o
   0   9  15      116.92      116.73     16.96 o
   1   9  15       54.06       43.38      8.08 o
   2   9  15       74.93       72.04      8.95 o
   3   9  15       43.09       54.44     10.52 o
   4   9  15        5.68       27.85     24.96 o
   0  10  15      160.70      125.46     28.56 o
   1  10  15       52.75       56.72     10.16 o
   2  10  15      120.78       99.42     10.08 o
   3  10  15      962.09     1030.24     67.63 o
   4  10  15       27.61       52.99     19.62 o
   0  11  15        7.37       13.94     10.87 o
   1  11  15      420.72      441.55     25.24 o
   2  11  15       96.19      101.33     11.51 o
   3  11  15      189.34      208.55     19.95 o
   4  11  15       24.91       21.71     16.85 o
   0  12  15       88.16       84.71     19.46 o
   1  12  15       64.57       83.30     11.07 o
   2  12  15       12.59        9.04      7.92 o
   3  12  15       13.69       -1.40     12.58 o
   0  13  15      198.10      145.13     23.37 o
   1  13  15      127.18      143.71     17.40 o
   2  13  15      159.08      165.48     18.51 o
   3  13  15       18.96       30.55     14.33 o
   0  14  15       12.17       50.59     20.99 o
   1  14  15       10.58        5.01     12.18 o
   2  14  15       40.90      -26.96     17.97 o
   0  15  15       19.74       -7.68     15.87 o
   1  15  15      153.16      157.75     24.25 o
   0   0  16     3241.94     3356.97    178.29 o
   1   0  16      733.01      754.86     24.96 o
   2   0  16       36.43       28.46      4.73 o
   3   0  16      522.62      642.68     95.75 o
   4   0  16       33.06       20.15     34.69 o
   5   0  16       59.53       52.29     34.97 o
   0   1  16      240.20      254.53     12.39 o
   1   1  16      206.91      181.67      6.41 o
   2   1  16       46.08       39.41      3.03 o
   3   1  16      530.06      626.21     48.09 o
   4   1  16      124.46      119.37     12.16 o
   5   1  16      183.54      116.17     21.37 o
   0   2  16      155.65      152.39     11.73 o
   1   2  16     1391.43     1446.15     38.66 o
   2   2  16      711.85      699.10     28.09 o
   3   2  16     1707.00     1751.91     75.03 o
   4   2  16      146.18      181.12     24.70 o
   5   2  16       15.58        8.32     22.09 o
   0   3  16       15.76        8.26      3.94 o
   1   3  16      818.51      792.64     21.71 o
   2   3  16       84.49       82.96      6.74 o
   3   3  16     1707.06     1743.36    105.15 o
   4   3  16       82.19       97.14     22.02 o
   5   3  16      171.88      162.92     25.71 o
   0   4  16       32.13       43.95      4.46 o
   1   4  16       34.83       28.42      4.20 o
   2   4  16       62.90       45.38      5.98 o
   3   4  16     1246.36     1256.21     81.21 o
   4   4  16      141.48      161.57     23.48 o
   5   4  16        7.14        5.18     15.20 o
   0   5  16      504.51      522.66     25.43 o
   1   5  16      146.85      163.99      7.54 o
   2   5  16      465.71      469.44     27.27 o
   3   5  16      110.42      114.65     15.76 o
   4   5  16       91.97      104.01     19.44 o
   5   5  16       47.01       28.13     21.84 o
   0   6  16        0.39       -2.77      4.43 o
   1   6  16      686.32      670.56     22.56 o
   2   6  16      744.28      690.99     38.39 o
   3   6  16      360.13      432.55     32.89 o
   4   6  16      170.15      187.53     31.68 o
   5   6  16       33.77       16.07     15.98 o
   0   7  16      379.39      408.70     31.44 o
   1   7  16       99.59      105.89      7.08 o
   2   7  16      827.11      865.28     44.98 o
   3   7  16      103.46      116.76     13.93 o
   4   7  16       51.41       18.24     20.17 o
   5   7  16       65.35       39.33     25.24 o
   0   8  16       12.10       21.44      9.27 o
   1   8  16      473.82      482.91     24.23 o
   2   8  16      394.55      414.76     21.65 o
   3   8  16      294.40      355.60     23.94 o
   4   8  16      134.00       92.45     24.69 o
   0   9  16       92.03       70.51     13.53 o
   1   9  16      151.44      159.71     12.61 o
   2   9  16      292.95      266.45     18.35 o
   3   9  16      331.61      386.60     27.10 o
   4   9  16       88.55       53.24     19.41 o
   0  10  16      330.96      305.76     33.43 o
   1  10  16      117.96       98.68     11.62 o
   2  10  16       16.36       15.94      7.39 o
   3  10  16       45.93       44.93     11.35 o
   4  10  16        1.86        5.02     18.61 o
   0  11  16       65.59       76.90     16.78 o
   1  11  16      112.87      128.75     12.51 o
   2  11  16      156.57      164.02     14.93 o
   3  11  16        2.26       12.19     10.90 o
   4  11  16       48.39       57.47     20.89 o
   0  12  16       37.37       23.23     29.35 o
   1  12  16       20.73       28.27      8.53 o
   2  12  16      258.86      262.95     19.47 o
   3  12  16      160.21      130.42     21.71 o
   0  13  16       54.71       40.64     15.02 o
   1  13  16       56.98       44.24     10.74 o
   2  13  16       26.10       30.74     11.57 o
   3  13  16       76.32       65.07     17.38 o
   0  14  16       16.25      -11.37     25.27 o
   1  14  16       67.33       57.49     11.77 o
   2  14  16       22.94       26.82     14.87 o
   0  15  16       21.08       10.11     18.36 o
   1  15  16        4.12      -11.45     12.42 o
   1   0  17      228.28      235.40     13.17 o
   2   0  17       37.18       36.82      5.74 o
   3   0  17       29.55       18.09     11.71 o
   4   0  17       11.44       12.06     11.20 o
   5   0  17       24.91       51.59     32.43 o
   0   1  17     2871.82     3053.96    122.31 o
   1   1  17      447.55      455.80     13.69 o
   2   1  17      185.64      175.13      8.29 o
   3   1  17      317.47      309.74     23.31 o
   4   1  17       38.85       19.08      8.99 o
   5   1  17       88.03       80.33     21.95 o
   0   2  17        9.26       18.18      5.18 o
   1   2  17      843.60      886.64     24.60 o
   2   2  17      444.41      451.20     19.81 o
   3   2  17      695.78      758.32     33.97 o
   4   2  17      314.40      375.03     48.26 o
   5   2  17       35.90       38.47     14.40 o
   0   3  17      296.20      257.68     17.71 o
   1   3  17      162.98      170.99      7.08 o
   2   3  17      287.19      300.97     13.28 o
   3   3  17       59.80       55.19      9.23 o
   4   3  17       13.01       12.18     15.43 o
   5   3  17       15.80       29.55     23.46 o
   0   4  17     1993.64     2153.19     90.23 o
   1   4  17       67.45       70.71      4.28 o
   2   4  17       25.53       14.89      4.63 o
   3   4  17      122.08      112.19     11.93 o
   4   4  17        1.39       -5.02     18.91 o
   5   4  17       69.42       58.56     16.73 o
   0   5  17      983.95     1022.65     44.71 o
   1   5  17      156.78      153.92     10.21 o
   2   5  17      184.00      191.81     14.48 o
   3   5  17      136.45      163.16     18.77 o
   4   5  17       16.58       14.30     21.55 o
   5   5  17        8.83       35.10     15.73 o
   0   6  17        0.32        2.87      4.00 o
   1   6  17      125.88      126.18      7.75 o
   2   6  17       21.44       13.09      4.25 o
   3   6  17      124.58      109.20     14.27 o
   4   6  17      103.45      135.36     30.34 o
   5   6  17      131.03      167.98     31.50 o
   0   7  17        6.78        1.70      4.89 o
   1   7  17      227.38      225.07     16.03 o
   2   7  17      629.15      651.18     30.78 o
   3   7  17       96.37      104.94     13.45 o
   4   7  17      170.79      130.02     52.04 o
   0   8  17      103.79       79.82     19.25 o
   1   8  17      438.91      414.90     25.95 o
   2   8  17       46.34       44.49     10.16 o
   3   8  17      217.18      243.15     24.30 o
   4   8  17      203.68      180.55     24.48 o
   0   9  17      117.55      112.47     17.71 o
   1   9  17      467.18      462.49     29.01 o
   2   9  17        5.37       11.48      6.29 o
   3   9  17       10.87       -3.19     10.99 o
   4   9  17       24.70       37.48     15.83 o
   0  10  17      374.35      297.44     43.77 o
   1  10  17       72.35       73.61      9.25 o
   2  10  17      214.43      208.34     15.09 o
   3  10  17       18.49       -2.79      9.69 o
   4  10  17       24.48        1.07     11.85 o
   0  11  17       27.16       40.14     17.53 o
   1  11  17       65.91       53.18     11.71 o
   2  11  17      306.30      309.43     22.81 o
   3  11  17       14.29       14.77     10.71 o
   0  12  17       68.85       93.76     23.61 o
   1  12  17       78.83       58.20     17.01 o
   2  12  17      148.76      132.98     17.50 o
   3  12  17      103.30       61.99     15.86 o
   0  13  17        3.99       12.01     12.51 o
   1  13  17      115.96       91.35     15.37 o
   2  13  17      116.33      110.92     16.10 o
   0  14  17       27.09      -13.71     13.45 o
   1  14  17      141.33      104.49     15.17 o
   2  14  17       22.03       -2.86     17.87 o
   0  15  17        5.82       -7.39     19.04 o
   1  15  17       73.30       69.07     22.17 o
   0   0  18     4520.17     4788.56    323.59 o
   1   0  18       82.12       93.96     10.15 o
   2   0  18       42.06       41.53      4.48 o
   3   0  18      405.48      452.41     52.79 o
   4   0  18      220.36      272.42     30.26 o
   5   0  18      211.80      208.42     54.56 o
   0   1  18     1217.00     1215.56     42.77 o
   1   1  18      673.36      679.83     19.16 o
   2   1  18      292.21      309.67     14.83 o
   3   1  18      199.86      209.34     17.13 o
   4   1  18      211.95      206.70     28.89 o
   5   1  18       32.26       28.88     17.79 o
   0   2  18       26.47       24.38      7.57 o
   1   2  18      132.93      126.41      5.53 o
   2   2  18       32.27       34.84      4.10 o
   3   2  18      288.87      270.20     22.97 o
   4   2  18      153.96      216.47     29.69 o
   5   2  18      194.00      170.76     25.79 o
   0   3  18     1130.55     1195.93     57.81 o
   1   3  18      333.78      334.27     13.10 o
   2   3  18      503.71      489.53     21.73 o
   3   3  18      612.58      672.22     44.60 o
   4   3  18       53.20       57.74     19.03 o
   5   3  18       59.97       55.64     15.12 o
   0   4  18      515.69      536.73     23.16 o
   1   4  18      372.61      355.36     12.41 o
   2   4  18      106.85       82.08      7.86 o
   3   4  18      179.34      178.79     14.79 o
   4   4  18       28.42       52.99     15.70 o
   5   4  18      113.29      120.09     22.59 o
   0   5  18       69.39       66.87      7.30 o
   1   5  18      244.69      246.82     11.93 o
   2   5  18      240.01      236.98     16.93 o
   3   5  18        4.57        8.75      8.35 o
   4   5  18       88.63      129.72     25.89 o
   5   5  18       30.97        9.05     17.87 o
   0   6  18      569.82      500.62     30.23 o
   1   6  18     1862.00     1908.47     80.04 o
   2   6  18      830.45      880.70     51.42 o
   3   6  18       78.49       80.39     10.96 o
   4   6  18        7.55       -2.60     20.39 o
   5   6  18       58.98       56.38     22.53 o
   0   7  18       21.05       25.13      6.30 o
   1   7  18       60.00       64.30      7.39 o
   2   7  18       78.80       69.99      8.29 o
   3   7  18       12.79        2.05      9.20 o
   4   7  18       65.94       56.25     20.91 o
   0   8  18       51.44       35.43     10.81 o
   1   8  18      160.35      171.93     13.33 o
   2   8  18      483.33      573.07     29.38 o
   3   8  18      325.62      320.61     33.75 o
   4   8  18      316.42      320.89     35.05 o
   0   9  18      115.93      100.60     24.07 o
   1   9  18      738.77      783.99     43.86 o
   2   9  18       64.38       44.31      8.36 o
   3   9  18       75.41       84.60     14.17 o
   4   9  18       17.79       22.15     13.77 o
   0  10  18      255.56      326.43     39.01 o
   1  10  18      286.70      255.28     23.96 o
   2  10  18      247.59      230.64     17.69 o
   3  10  18        9.72       14.27     11.77 o
   4  10  18       13.05        4.18     15.04 o
   0  11  18       28.78       35.70     11.51 o
   1  11  18      329.07      351.17     24.94 o
   2  11  18       36.84       40.84     14.75 o
   3  11  18        1.85        8.46     11.05 o
   0  12  18        7.11        9.85     13.79 o
   1  12  18        6.38       -8.86     10.17 o
   2  12  18       83.62       75.23     15.55 o
   3  12  18       22.32       22.21     15.55 o
   0  13  18       45.33       72.57     29.78 o
   1  13  18       99.09       92.90     16.03 o
   2  13  18       80.11       64.55     15.96 o
   0  14  18       24.13       39.36     15.14 o
   1  14  18       14.65        7.30     10.89 o
   2  14  18      101.53       90.02     17.39 o
   0  15  18       77.97       48.88     24.56 o
   1   0  19      324.35      382.67     20.29 o
   2   0  19       85.48       89.99      9.64 o
   3   0  19       12.64       -7.27      9.91 o
   4   0  19       42.28       48.74      8.58 o
   5   0  19       50.03       73.98     37.32 o
   0   1  19      158.87      164.26     12.99 o
   1   1  19      211.43      220.84      8.63 o
   2   1  19      210.27      197.49      9.67 o
   3   1  19      279.08      265.56     22.10 o
   4   1  19       93.45       84.91     16.50 o
   5   1  19       72.06       51.01     17.69 o
   0   2  19      394.75      387.18     28.18 o
   1   2  19      718.95      705.98     22.38 o
   2   2  19      171.60      171.14     10.50 o
   3   2  19      873.05      816.25     52.77 o
   4   2  19      162.28      124.33     20.37 o
   5   2  19        1.35       14.62     11.89 o
   0   3  19      139.97      163.64     10.77 o
   1   3  19      160.86      160.52      8.26 o
   2   3  19       37.96       31.58      3.91 o
   3   3  19       44.08       49.92      9.16 o
   4   3  19       12.66       21.94     12.28 o
   5   3  19      353.73      313.14     38.53 o
   0   4  19      279.34      305.62     16.48 o
   1   4  19      205.13      206.54      7.76 o
   2   4  19     1313.25     1289.12     83.75 o
   3   4  19      233.73      229.61     21.18 o
   4   4  19      158.00      118.35     16.25 o
   5   4  19        6.34       -2.11     12.39 o
   0   5  19      236.44      238.13     13.85 o
   1   5  19       78.57       83.23      5.18 o
   2   5  19      242.83      224.52     22.40 o
   3   5  19      360.66      383.55     36.10 o
   4   5  19      110.82      118.13     20.43 o
   5   5  19        5.20       -9.27     12.98 o
   0   6  19       69.12       72.28     13.17 o
   1   6  19     1351.36     1466.80     61.19 o
   2   6  19       63.01       64.05      8.49 o
   3   6  19      486.27      405.76     47.63 o
   4   6  19       24.20        8.14     10.71 o
   0   7  19       31.39       38.97      7.58 o
   1   7  19      307.66      304.68     20.47 o
   2   7  19       83.69       96.56     10.51 o
   3   7  19        2.54      -12.93      9.15 o
   4   7  19       16.20       18.75     15.12 o
   0   8  19      691.82      800.79     73.95 o
   1   8  19       56.66       43.63      8.36 o
   2   8  19      229.05      238.86     17.43 o
   3   8  19       59.01       64.16     10.57 o
   4   8  19        5.52       15.89     12.60 o
   0   9  19      156.75      186.64     23.54 o
   1   9  19       60.44       86.90      9.85 o
   2   9  19      187.78      174.64     15.05 o
   3   9  19       80.56       58.19     11.77 o
   4   9  19      185.76      193.04     23.54 o
   0  10  19       54.94       75.07     22.76 o
   1  10  19        7.81       19.07      8.27 o
   2  10  19       64.19       60.84      9.87 o
   3  10  19      394.53      354.92     32.02 o
   4  10  19        0.50        4.88     16.22 o
   0  11  19       78.86       54.93     20.02 o
   1  11  19      127.47      142.86     15.96 o
   2  11  19       97.81      105.73     13.45 o
   3  11  19       35.87       30.55     12.02 o
   0  12  19      179.61      191.89     38.15 o
   1  12  19      301.92      399.90     34.43 o
   2  12  19        8.19       -1.08      9.31 o
   3  12  19       46.28       45.95     18.75 o
   0  13  19       51.79        7.97     20.05 o
   1  13  19       13.24       20.38     10.48 o
   2  13  19       53.10       33.91     11.76 o
   0  14  19        0.36      -14.57     40.60 o
   1  14  19        2.55       18.76     12.82 o
   0   0  20      262.44      261.92     20.96 o
   1   0  20       75.87       88.72      6.82 o
   2   0  20       66.09       64.96      8.17 o
   3   0  20      131.91      148.13     20.05 o
   4   0  20      122.41      135.07     16.53 o
   5   0  20       14.86       10.99     20.36 o
   0   1  20       39.39       40.12      6.96 o
   1   1  20      526.33      532.44     17.43 o
   2   1  20       60.66       56.52      7.29 o
   3   1  20      355.82      348.90     29.55 o
   4   1  20       54.27       55.50     11.59 o
   5   1  20      134.65      115.55     34.26 o
   0   2  20      319.96      368.90     18.33 o
   1   2  20        4.10        2.82      2.78 o
   2   2  20       44.16       40.29      5.60 o
   3   2  20       97.71      112.39     10.72 o
   4   2  20       12.61       11.30     10.91 o
   5   2  20        5.97        6.97     37.15 o
   0   3  20       39.71       34.36      5.33 o
   1   3  20      311.35      308.90     13.32 o
   2   3  20      453.83      426.83     21.93 o
   3   3  20      300.41      275.90     24.12 o
   4   3  20       63.45       74.41     18.58 o
   5   3  20        5.22      -11.12     10.30 o
   0   4  20      337.45      351.69     19.52 o
   1   4  20      130.50      111.89      8.44 o
   2   4  20      553.49      553.56     28.48 o
   3   4  20       93.43       55.24     12.12 o
   4   4  20      104.74       67.31     29.16 o
   5   4  20       21.80       29.30     15.30 o
   0   5  20      249.67      239.55     22.44 o
   1   5  20      559.85      554.86     20.31 o
   2   5  20      221.07      207.43     15.06 o
   3   5  20       48.27       58.46     13.06 o
   4   5  20       36.57       37.34     18.90 o
   5   5  20       50.50       42.27     21.71 o
   0   6  20     2686.90     2739.77    126.26 o
   1   6  20      216.28      215.30     14.28 o
   2   6  20       41.71       26.53      8.47 o
   3   6  20       89.17      113.42     15.95 o
   4   6  20       62.21       63.80     16.95 o
   0   7  20        0.02       -1.10      9.48 o
   1   7  20      493.63      502.49     28.01 o
   2   7  20      220.35      229.61     15.35 o
   3   7  20       65.15       60.43     13.37 o
   4   7  20       71.54       85.70     19.25 o
   0   8  20      139.73      149.06     18.82 o
   1   8  20      181.06      145.76     11.51 o
   2   8  20      136.97      151.71     12.36 o
   3   8  20      206.81      250.86     26.86 o
   4   8  20       66.66       73.53     16.96 o
   0   9  20      431.55      477.60     41.27 o
   1   9  20      154.28      157.69     13.75 o
   2   9  20      324.71      332.15     29.42 o
   3   9  20       24.11       21.92      9.97 o
   4   9  20      154.06      125.68     21.65 o
   0  10  20       35.50       27.12     10.24 o
   1  10  20       11.45       12.56      8.96 o
   2  10  20       13.84       12.33      8.86 o
   3  10  20      159.20      143.02     16.61 o
   0  11  20       11.72        9.05     13.78 o
   1  11  20      278.85      311.13     28.19 o
   2  11  20      100.27      115.49     23.05 o
   3  11  20       21.23       23.18     10.57 o
   0  12  20       12.45        3.06     15.55 o
   1  12  20       13.51       17.19      9.28 o
   2  12  20       50.27       56.47     11.88 o
   3  12  20       50.98       16.69     14.78 o
   0  13  20       48.57       36.18     26.49 o
   1  13  20      124.99      133.70     19.59 o
   2  13  20       37.75       13.40     11.61 o
   0  14  20        0.20      -19.10     18.25 o
   1  14  20        1.78      -19.38     12.92 o
   1   0  21       36.35       26.42      4.24 o
   2   0  21       93.31       98.98      9.36 o
   3   0  21      264.87      285.55     29.17 o
   4   0  21        0.00        1.52     12.72 o
   5   0  21       50.88       43.66     30.81 o
   0   1  21      895.96      950.24     42.54 o
   1   1  21      210.11      190.14      8.89 o
   2   1  21      245.45      261.48     14.64 o
   3   1  21      306.59      307.74     26.15 o
   4   1  21      158.57      170.63     26.34 o
   5   1  21       64.25       10.21     17.79 o
   0   2  21      926.04     1005.56     46.74 o
   1   2  21       84.18       77.14      4.94 o
   2   2  21      238.83      266.66     19.26 o
   3   2  21      168.90      162.11     19.42 o
   4   2  21      107.62      106.84     23.74 o
   5   2  21       55.55       51.62     21.28 o
   0   3  21      138.27      140.54      9.63 o
   1   3  21      114.89      103.10      6.08 o
   2   3  21      443.51      452.73     25.38 o
   3   3  21      418.87      408.04     36.84 o
   4   3  21      198.51      209.07     29.51 o
   5   3  21        6.82       -5.79     12.45 o
   0   4  21      617.08      690.41     34.80 o
   1   4  21      319.00      340.88     12.76 o
   2   4  21     1080.26     1177.64     61.88 o
   3   4  21       18.88       18.32     10.20 o
   4   4  21      108.53       74.52     17.02 o
   5   4  21       25.97       25.57     16.25 o
   0   5  21       21.88       19.29      6.01 o
   1   5  21       58.51       58.32      6.04 o
   2   5  21      609.47      655.00     41.11 o
   3   5  21      202.51      180.18     18.60 o
   4   5  21       53.16       49.86     12.10 o
   0   6  21     1084.78     1078.03     60.99 o
   1   6  21      515.21      518.22     26.03 o
   2   6  21      465.74      462.80     27.81 o
   3   6  21      121.03      149.44     20.06 o
   4   6  21       78.47       37.71     18.59 o
   0   7  21      135.85      147.59     19.23 o
   1   7  21      288.93      254.81     16.53 o
   2   7  21      354.10      341.00     27.40 o
   3   7  21       20.50       39.21     10.96 o
   4   7  21       11.75        5.16     15.18 o
   0   8  21      353.33      334.88     33.03 o
   1   8  21      247.36      233.94     18.32 o
   2   8  21       61.36       63.61      9.30 o
   3   8  21       26.71       17.53     12.73 o
   4   8  21      102.57       73.54     17.32 o
   0   9  21      268.99      227.69     29.69 o
   1   9  21      223.48      227.72     18.85 o
   2   9  21      126.88      129.14     13.54 o
   3   9  21       22.51       19.36     10.51 o
   4   9  21      112.59      133.16     19.68 o
   0  10  21      132.98      102.65     19.78 o
   1  10  21      149.41      112.80     12.45 o
   2  10  21       41.45       12.33      9.19 o
   3  10  21      110.19       92.46     21.28 o
   0  11  21        1.68      -12.23     13.34 o
   1  11  21       38.57       25.37      9.14 o
   2  11  21      470.66      501.30     36.55 o
   3  11  21       83.30       80.09     18.45 o
   0  12  21      169.45      150.82     23.96 o
   1  12  21       34.40       32.65     14.31 o
   2  12  21       64.05       70.62     11.80 o
   0  13  21        3.36       12.60     15.34 o
   1  13  21        0.23       15.83      9.08 o
   2  13  21       51.45       40.89     13.14 o
   0  14  21       10.76      -25.11     18.27 o
   1  14  21        3.83        7.78     13.27 o
   0   0  22      327.55      375.13     41.53 o
   1   0  22      375.14      363.37     26.33 o
   2   0  22      109.55      101.76     12.19 o
   3   0  22       83.06       72.95     12.77 o
   4   0  22       84.73       46.44     18.12 o
   5   0  22        1.01        9.34     26.83 o
   0   1  22      658.33      649.88     25.64 o
   1   1  22      154.08      144.00      6.12 o
   2   1  22      117.95      128.88     10.81 o
   3   1  22      310.77      316.04     26.98 o
   4   1  22       39.68       53.62     24.00 o
   5   1  22       26.32       15.20     23.79 o
   0   2  22      210.18      210.67     15.60 o
   1   2  22       43.40       45.85      3.80 o
   2   2  22      245.42      240.11     15.02 o
   3   2  22      106.47      134.88     16.68 o
   4   2  22       40.87       56.87     17.13 o
   5   2  22        3.70       -0.02     18.47 o
   0   3  22      147.85      127.05      9.21 o
   1   3  22      512.72      502.58     18.16 o
   2   3  22      115.53      121.20      9.86 o
   3   3  22      220.31      263.46     23.05 o
   4   3  22      334.01      340.89     51.60 o
   5   3  22       16.46       26.85     17.26 o
   0   4  22     2196.36     2420.23    104.22 o
   1   4  22      195.97      204.85     11.18 o
   2   4  22      433.28      391.70     25.94 o
   3   4  22        2.57       13.07     10.44 o
   4   4  22       25.28       16.98     14.59 o
   0   5  22      375.50      409.54     26.15 o
   1   5  22       67.97       74.65      9.10 o
   2   5  22      118.76      101.53     10.49 o
   3   5  22      107.42       99.40     20.39 o
   4   5  22       43.23       30.12     16.67 o
   0   6  22      139.00      171.56     13.44 o
   1   6  22     1421.50     1568.81     78.27 o
   2   6  22      210.92      207.37     13.86 o
   3   6  22       81.31       78.80     15.82 o
   4   6  22       45.81       34.20     13.97 o
   0   7  22       36.85       86.08     16.08 o
   1   7  22       21.60       25.87      6.95 o
   2   7  22       55.46       65.92     10.30 o
   3   7  22       86.46      120.81     19.02 o
   4   7  22       60.03       49.18     25.76 o
   0   8  22       77.63       61.15     14.35 o
   1   8  22      309.32      252.50     20.10 o
   2   8  22        4.10        1.85      6.81 o
   3   8  22       78.28       52.37     15.71 o
   4   8  22        6.10      -15.44     13.73 o
   0   9  22      281.88      247.59     36.99 o
   1   9  22      105.70      109.46     12.10 o
   2   9  22       78.02       74.44     11.67 o
   3   9  22      193.91      169.50     20.15 o
   0  10  22       31.52       35.42     13.14 o
   1  10  22      144.98      117.85     15.50 o
   2  10  22       22.09       19.68     11.91 o
   3  10  22      101.65      131.21     19.81 o
   0  11  22       26.76       35.98     26.68 o
   1  11  22      143.63      118.66     13.85 o
   2  11  22       29.59       22.58     12.32 o
   3  11  22       35.73       32.48     11.74 o
   0  12  22      255.41      212.03     36.60 o
   1  12  22        3.03        6.51      9.89 o
   2  12  22        2.58        2.98     12.34 o
   0  13  22       47.73       66.52     18.26 o
   1  13  22       88.15       85.67     19.49 o
   2  13  22       70.27       21.39     13.32 o
   0  14  22       40.19       39.10     24.52 o
   1   0  23        4.61        3.17      4.61 o
   2   0  23        5.83       13.14      6.80 o
   3   0  23      606.85      716.20     75.86 o
   4   0  23       24.56       14.40     13.38 o
   5   0  23       94.48       99.08     38.98 o
   0   1  23        1.54        8.88      5.48 o
   1   1  23        8.46       18.63      3.84 o
   2   1  23       41.51       40.15      6.97 o
   3   1  23       27.01       20.10      8.32 o
   4   1  23       18.16        6.87     13.11 o
   5   1  23       67.20       39.81     20.61 o
   0   2  23       69.96       69.01      7.21 o
   1   2  23      675.01      673.33     29.36 o
   2   2  23       84.26       77.53      8.70 o
   3   2  23      273.73      276.69     25.04 o
   4   2  23       32.60        0.75     13.51 o
   0   3  23      447.89      490.85     24.38 o
   1   3  23      495.64      501.97     26.69 o
   2   3  23      720.04      754.48     42.76 o
   3   3  23      643.33      586.91     45.81 o
   4   3  23       33.92       17.93     12.77 o
   0   4  23       13.53       22.70      6.50 o
   1   4  23       95.61      104.03      7.29 o
   2   4  23       41.18       38.77      6.19 o
   3   4  23       14.15       10.47     11.93 o
   4   4  23       33.58       18.32     12.12 o
   0   5  23      105.35      114.30     10.44 o
   1   5  23       68.76       77.53      7.45 o
   2   5  23      235.96      257.15     19.31 o
   3   5  23       61.98       57.45     15.85 o
   4   5  23       14.33       21.33     12.95 o
   0   6  23      868.83      856.49     55.48 o
   1   6  23      347.08      401.68     26.19 o
   2   6  23      586.78      613.48     31.36 o
   3   6  23       39.93       48.53     12.86 o
   4   6  23       68.70       97.23     17.16 o
   0   7  23      131.75      143.55     16.07 o
   1   7  23      120.82      124.89     11.92 o
   2   7  23       58.57       41.92      8.88 o
   3   7  23       18.60       13.47     15.00 o
   4   7  23       14.18       13.56     14.27 o
   0   8  23       63.10       62.62     14.77 o
   1   8  23      280.39      239.74     20.07 o
   2   8  23       10.40       11.21      7.13 o
   3   8  23       44.86       39.93     15.72 o
   4   8  23       81.92       58.51     18.02 o
   0   9  23      401.93      368.45     34.41 o
   1   9  23       27.35       33.07     10.71 o
   2   9  23       12.58       -2.85      8.69 o
   3   9  23       33.94       42.97     13.91 o
   0  10  23       87.17       81.53     18.34 o
   1  10  23      239.59      325.70     30.52 o
   2  10  23      155.06      176.43     20.08 o
   3  10  23       45.77       58.48     22.03 o
   0  11  23      352.08      325.62     46.43 o
   1  11  23        3.83      -20.33     18.48 o
   2  11  23       50.15       53.93     12.90 o
   3  11  23        3.30        0.93     14.99 o
   0  12  23       67.20       72.00     28.19 o
   1  12  23        8.34       -9.93     11.57 o
   2  12  23       28.14       33.89     13.19 o
   0  13  23      177.45      194.78     28.98 o
   1  13  23       15.77        6.21     12.20 o
   0   0  24     2015.38     2122.32    116.13 o
   1   0  24      342.62      354.50     27.35 o
   2   0  24      237.30      261.82     30.64 o
   3   0  24        8.48       12.82     10.76 o
   4   0  24        8.76       38.27     17.27 o
   0   1  24      118.58      122.12     10.21 o
   1   1  24      674.30      690.40     30.80 o
   2   1  24       15.86       19.24      6.14 o
   3   1  24        2.11        9.96      8.46 o
   4   1  24      106.86       95.87     26.96 o
   0   2  24      242.06      260.94     16.26 o
   1   2  24       57.45       55.37      4.53 o
   2   2  24      126.95      130.35     13.87 o
   3   2  24       42.68       49.06     13.07 o
   4   2  24       95.59       90.00     21.19 o
   0   3  24      258.40      294.27     17.09 o
   1   3  24      199.79      192.86     11.97 o
   2   3  24      257.83      283.70     20.49 o
   3   3  24       47.00       26.24      8.76 o
   4   3  24      213.97      190.30     30.08 o
   0   4  24       39.56       50.95      9.00 o
   1   4  24       24.38       32.37      5.70 o
   2   4  24        3.85        9.11      5.55 o
   3   4  24      245.06      233.63     28.08 o
   4   4  24       13.18       19.79     14.06 o
   0   5  24      194.52      188.37     14.27 o
   1   5  24      429.16      446.40     20.77 o
   2   5  24      126.09      116.26     12.15 o
   3   5  24        5.84       -2.18     12.78 o
   4   5  24       45.44       26.38     16.11 o
   0   6  24      202.72      251.59     20.25 o
   1   6  24      168.31      165.31     11.90 o
   2   6  24      127.97      130.64     12.46 o
   3   6  24       80.36       46.44     15.54 o
   4   6  24      143.92      120.78     25.28 o
   0   7  24      338.32      335.92     43.58 o
   1   7  24      138.77      128.99     12.17 o
   2   7  24      428.86      442.29     26.73 o
   3   7  24       41.09       47.30     11.91 o
   4   7  24       10.85        6.06     16.44 o
   0   8  24        6.33       21.99     11.91 o
   1   8  24      419.90      491.39     33.50 o
   2   8  24      117.59      106.24     13.67 o
   3   8  24        5.24       10.54     10.27 o
   0   9  24      158.17      188.00     25.47 o
   1   9  24       26.71       42.70     10.17 o
   2   9  24       97.66       92.97     12.47 o
   3   9  24       24.45       16.69     11.64 o
   0  10  24       10.36       -1.36     22.30 o
   1  10  24       54.72       91.74     14.70 o
   2  10  24        4.25       33.72     13.35 o
   3  10  24      115.97       92.60     16.28 o
   0  11  24        1.39      -10.84     15.74 o
   1  11  24      107.03      134.78     26.71 o
   2  11  24       28.26       23.63     10.58 o
   0  12  24        2.13       -4.15     16.41 o
   1  12  24       62.49       53.79     22.19 o
   2  12  24        8.63       19.77     12.39 o
   0  13  24       89.08       61.77     21.52 o
   1  13  24      192.86      153.74     22.84 o
   1   0  25      246.73      225.27     19.17 o
   2   0  25      397.14      444.85     40.86 o
   3   0  25       73.56       24.72     11.37 o
   4   0  25       94.13       72.17     23.55 o
   0   1  25      749.47      789.84     40.94 o
   1   1  25       84.20       95.06      6.60 o
   2   1  25       81.07       78.52     11.43 o
   3   1  25       18.33       20.35      9.11 o
   4   1  25       58.18       55.10     17.47 o
   0   2  25     1910.94     2006.78     91.10 o
   1   2  25       16.49       13.55      4.26 o
   2   2  25       15.44        3.93      6.42 o
   3   2  25       76.60       43.78     11.01 o
   4   2  25       31.89       54.33     16.30 o
   0   3  25      346.43      394.49     23.66 o
   1   3  25       80.91       72.30      6.48 o
   2   3  25       77.36       82.26      8.48 o
   3   3  25       25.87       19.39     10.43 o
   4   3  25      115.50       94.49     19.09 o
   0   4  25     1784.18     1949.62     89.55 o
   1   4  25       94.99      112.30      8.43 o
   2   4  25       31.24       27.30      6.09 o
   3   4  25       57.18       73.58     13.03 o
   4   4  25       41.91       33.62     14.18 o
   0   5  25       34.73       22.67      8.47 o
   1   5  25     1172.79     1311.21     54.21 o
   2   5  25      137.59      117.42     22.89 o
   3   5  25      115.33      133.52     17.71 o
   4   5  25       41.46       37.69     13.95 o
   0   6  25       29.43       16.55      8.86 o
   1   6  25      167.92      187.36     13.37 o
   2   6  25      208.57      233.28     16.84 o
   3   6  25       42.76       50.75     22.24 o
   4   6  25       20.44       -3.33     12.70 o
   0   7  25      139.76      104.58     17.20 o
   1   7  25       18.33       17.72      7.81 o
   2   7  25       99.83       96.06     12.26 o
   3   7  25       26.58       30.85     13.76 o
   4   7  25        7.34       13.71     14.16 o
   0   8  25       68.85      125.79     20.94 o
   1   8  25       30.39       35.13      9.57 o
   2   8  25       45.67       56.59     10.77 o
   3   8  25       87.37      112.94     18.79 o
   0   9  25        2.22       17.94     11.33 o
   1   9  25        0.31       11.26      8.86 o
   2   9  25       47.04       39.09     11.15 o
   3   9  25       40.48       28.92     12.47 o
   0  10  25        1.39        0.63     11.89 o
   1  10  25       36.08       52.93     11.30 o
   2  10  25      131.01      116.51     19.38 o
   3  10  25       37.91       38.68     15.28 o
   0  11  25      114.34       94.38     21.45 o
   1  11  25       27.74       19.80     12.22 o
   2  11  25       37.04       34.26     13.83 o
   0  12  25      127.29       97.49     37.17 o
   1  12  25       66.50       36.84     12.09 o
   2  12  25        7.55        2.71     13.08 o
   0  13  25       14.05       32.81     20.82 o
   0   0  26     1035.51     1097.21     77.38 o
   1   0  26        9.32        2.49      5.28 o
   2   0  26      120.42      119.19     14.96 o
   3   0  26        0.04        3.21     10.82 o
   4   0  26        3.41       14.21     21.49 o
   0   1  26      108.01      118.77     14.18 o
   1   1  26      274.15      276.06     16.47 o
   2   1  26      317.68      285.57     23.22 o
   3   1  26       89.48       80.70     12.51 o
   4   1  26       60.26       22.14     19.15 o
   0   2  26      665.69      675.70     36.34 o
   1   2  26      135.06      128.26      9.24 o
   2   2  26       50.86       52.42      7.79 o
   3   2  26       24.44       31.33     11.48 o
   4   2  26       71.49      108.19     27.23 o
   0   3  26        0.00        3.03      6.54 o
   1   3  26      110.70      121.42      8.68 o
   2   3  26       50.93       36.44     12.88 o
   3   3  26        4.48       18.08     12.04 o
   4   3  26      113.51      103.69     29.87 o
   0   4  26       22.23       15.94      7.57 o
   1   4  26      380.15      376.81     18.81 o
   2   4  26      185.49      215.51     17.19 o
   3   4  26      165.42      165.87     30.93 o
   4   4  26       26.62       11.40     12.28 o
   0   5  26     1281.38     1520.36     99.97 o
   1   5  26      851.80      869.97     38.87 o
   2   5  26      199.25      237.27     19.39 o
   3   5  26       30.10       21.21     14.75 o
   4   5  26       78.42       75.87     19.00 o
   0   6  26      588.54      680.03     42.84 o
   1   6  26       96.91      138.75     13.97 o
   2   6  26       25.76       29.54      8.95 o
   3   6  26       42.75       22.53     13.96 o
   4   6  26        2.65       15.34     18.09 o
   0   7  26       89.84       74.00     15.53 o
   1   7  26      169.86      160.92     15.50 o
   2   7  26       23.66       14.28     11.02 o
   3   7  26       27.39       15.08     16.34 o
   0   8  26       42.97       22.03     20.56 o
   1   8  26       22.29       19.21      9.53 o
   2   8  26       43.61       48.19     16.05 o
   3   8  26       80.97       70.46     17.03 o
   0   9  26       13.76       16.43     12.20 o
   1   9  26       20.14       32.20     10.57 o
   2   9  26       47.30       29.21     16.55 o
   3   9  26        5.18       21.35     13.98 o
   0  10  26       26.95       29.02     13.80 o
   1  10  26       19.48       11.15      9.01 o
   2  10  26       49.19       34.79     10.98 o
   0  11  26       40.58       68.84     24.88 o
   1  11  26       60.64       53.50     14.95 o
   2  11  26        0.73       -5.80     12.55 o
   0  12  26       46.92       94.24     22.75 o
   1  12  26      100.14       88.04     16.76 o
   1   0  27      684.35      701.47     54.96 o
   2   0  27       16.05       -6.18     10.55 o
   3   0  27      153.16      118.85     23.91 o
   4   0  27      358.93      417.53     63.78 o
   0   1  27        0.07        0.84      4.90 o
   1   1  27       63.94       51.94      6.39 o
   2   1  27       25.85       19.12      6.77 o
   3   1  27       66.37       48.89     11.58 o
   4   1  27       43.54       27.01     14.52 o
   0   2  27        2.44       13.43      6.49 o
   1   2  27      190.76      192.13     12.00 o
   2   2  27       51.66       26.43      8.52 o
   3   2  27       69.08       77.46     14.93 o
   4   2  27       78.78      106.38     25.92 o
   0   3  27      131.53      125.73     12.80 o
   1   3  27       69.65       87.32      8.08 o
   2   3  27      169.39      189.38     15.35 o
   3   3  27       89.16       87.82     15.07 o
   4   3  27       10.64        0.20     12.09 o
   0   4  27      344.36      315.29     25.47 o
   1   4  27      144.68      169.76     11.17 o
   2   4  27      189.52      193.58     20.16 o
   3   4  27       25.47       19.11     14.19 o
   4   4  27       34.72       29.49     15.00 o
   0   5  27      698.61      719.38     52.59 o
   1   5  27      587.11      648.99     30.15 o
   2   5  27      127.64      119.92     14.90 o
   3   5  27       30.59       21.17     22.47 o
   4   5  27       11.01      -11.42     17.96 o
   0   6  27      115.05      143.85     18.63 o
   1   6  27       16.38       33.47      8.96 o
   2   6  27       34.94       26.45      8.81 o
   3   6  27      138.52      124.96     21.30 o
   0   7  27        1.82        7.62     11.90 o
   1   7  27       88.18       59.59     15.51 o
   2   7  27       19.84       27.84     11.87 o
   3   7  27       18.25       52.79     13.17 o
   0   8  27        7.07       13.94     12.50 o
   1   8  27       43.99       31.46     11.94 o
   2   8  27       19.61        5.25     10.62 o
   3   8  27        7.75       -4.09     11.46 o
   0   9  27       89.52       78.54     21.95 o
   1   9  27        1.57       -5.70      9.55 o
   2   9  27       46.10       33.19     18.43 o
   3   9  27       67.75       64.73     16.82 o
   0  10  27        1.20       -8.89     13.49 o
   1  10  27       70.58       80.00     21.87 o
   2  10  27       55.75       48.13     12.12 o
   0  11  27        8.02       15.87     25.83 o
   1  11  27      118.58       93.08     15.92 o
   2  11  27       12.42       30.88     13.03 o
   0  12  27        0.63        9.59     19.46 o
   1  12  27        5.91      -18.24     12.16 o
   0   0  28        8.99      -11.45     10.07 o
   1   0  28       48.24       24.47     17.20 o
   2   0  28       62.04       31.12     11.86 o
   3   0  28        8.89        9.41     13.03 o
   4   0  28       26.55       74.02     33.90 o
   0   1  28      328.46      348.40     19.71 o
   1   1  28      142.56      121.70     11.01 o
   2   1  28       64.95       63.49     10.44 o
   3   1  28      125.09      113.22     19.53 o
   4   1  28       34.86       39.75     19.09 o
   0   2  28       25.71       21.43      7.28 o
   1   2  28      423.80      467.04     27.43 o
   2   2  28      392.17      357.20     21.78 o
   3   2  28      181.64      214.37     30.65 o
   4   2  28       15.19      -25.33     16.89 o
   0   3  28       51.63       32.09     17.60 o
   1   3  28       52.30       25.66      7.89 o
   2   3  28       50.74       37.22      9.06 o
   3   3  28       44.95       71.69     20.83 o
   4   3  28      229.47      199.12     39.31 o
   0   4  28      119.03      138.75     14.54 o
   1   4  28       14.73       15.55      6.23 o
   2   4  28       17.80       24.63      8.11 o
   3   4  28      238.38      226.53     27.08 o
   4   4  28       92.63       83.58     19.77 o
   0   5  28       30.59       38.89      9.88 o
   1   5  28      204.35      226.73     15.36 o
   2   5  28       20.38       33.78     15.01 o
   3   5  28       19.36        5.57     14.49 o
   0   6  28      888.32     1054.78     72.06 o
   1   6  28       44.46       39.91     14.61 o
   2   6  28       50.62       42.38     12.00 o
   3   6  28       23.89       40.40     14.87 o
   0   7  28       38.29       28.28     22.95 o
   1   7  28       13.87       14.51      8.75 o
   2   7  28       24.00       29.66     11.59 o
   3   7  28       50.91       42.68     15.22 o
   0   8  28       59.52       75.71     15.96 o
   1   8  28       66.96       76.09     12.97 o
   2   8  28      159.78      152.05     27.57 o
   3   8  28       13.14      -13.22     13.52 o
   0   9  28        0.11        6.60     13.34 o
   1   9  28       11.08       11.42     11.07 o
   2   9  28       18.59       14.36     15.48 o
   0  10  28      419.70      424.21     57.58 o
   1  10  28       28.14       30.07     13.07 o
   2  10  28       67.60       54.24     15.37 o
   0  11  28       23.18       28.03     19.79 o
   1  11  28        0.80       -9.66     11.91 o
   0  12  28        3.28       -3.65     19.63 o
   1   0  29      291.48      257.16     26.52 o
   2   0  29        0.08       -3.20     18.63 o
   3   0  29       19.36      -19.45     15.57 o
   4   0  29        5.25      -34.64     29.12 o
   0   1  29      177.46      186.91     12.60 o
   1   1  29      136.58      133.88     11.26 o
   2   1  29      235.74      277.45     25.05 o
   3   1  29       88.85       63.20     13.96 o
   4   1  29       94.05      107.13     24.00 o
   0   2  29      446.16      505.96     60.58 o
   1   2  29      118.89      120.52     12.51 o
   2   2  29      205.46      173.01     18.46 o
   3   2  29       71.20       62.02     15.07 o
   4   2  29      102.91      109.47     31.01 o
   0   3  29       76.16       73.43     13.76 o
   1   3  29      124.33      146.26     12.65 o
   2   3  29       67.43       60.88     13.48 o
   3   3  29       21.40        1.62     13.55 o
   4   3  29        8.59      -18.49     12.33 o
   0   4  29       22.13       14.57      7.76 o
   1   4  29      134.17      126.45     11.05 o
   2   4  29       89.96      102.60     11.30 o
   3   4  29        4.30        4.29     12.53 o
   0   5  29      201.77      204.35     21.33 o
   1   5  29       75.47       82.67      9.92 o
   2   5  29       44.83       60.04     11.46 o
   3   5  29       32.19       48.98     16.36 o
   0   6  29      160.65      148.52     17.95 o
   1   6  29      105.92       89.62     10.26 o
   2   6  29       43.59       52.93     12.84 o
   3   6  29       27.04      -11.11     13.00 o
   0   7  29      420.90      439.10     56.57 o
   1   7  29      223.09      233.53     18.87 o
   2   7  29       11.31       27.07     12.46 o
   3   7  29       51.86       21.69     18.77 o
   0   8  29        0.39      -11.38     11.52 o
   1   8  29      133.54      128.44     16.13 o
   2   8  29       34.28       78.23     16.46 o
   3   8  29      101.66       78.62     29.40 o
   0   9  29      342.86      320.61     49.71 o
   1   9  29        9.64       17.99      9.61 o
   2   9  29        5.49       26.18     12.38 o
   0  10  29       36.20       13.71     16.96 o
   1  10  29       38.19       42.50     12.74 o
   2  10  29        0.50       -9.78     12.65 o
   0  11  29      108.75      136.89     51.58 o
   1  11  29        2.59       -3.24     12.63 o
   0   0  30      336.54      314.85     29.28 o
   1   0  30      288.53      319.19     33.08 o
   2   0  30        4.20       -1.58     13.48 o
   3   0  30        1.27        2.57     16.11 o
   4   0  30        2.79       27.56     29.63 o
   0   1  30       54.78       49.85      9.04 o
   1   1  30      320.64      364.40     24.63 o
   2   1  30      129.59      106.53     13.45 o
   3   1  30       68.48       44.22     12.05 o
   4   1  30       54.24       36.97     19.23 o
   0   2  30       59.68       58.74     10.39 o
   1   2  30      468.02      513.20     33.06 o
   2   2  30       22.31       14.46      9.68 o
   3   2  30      102.83       66.92     17.86 o
   0   3  30       90.02      100.80     13.73 o
   1   3  30      738.09      889.93     45.74 o
   2   3  30        3.43        4.03      7.71 o
   3   3  30        9.13        1.83     14.08 o
   0   4  30        4.60        5.72      9.46 o
   1   4  30      193.40      167.04     17.97 o
   2   4  30       76.21      105.14     13.54 o
   3   4  30       29.82       36.06     15.09 o
   0   5  30      424.79      453.10     38.75 o
   1   5  30      248.90      250.11     18.18 o
   2   5  30       33.56       33.15     11.06 o
   3   5  30       14.73        2.26     12.87 o
   0   6  30       57.76       50.27     17.34 o
   1   6  30      181.62      200.24     18.11 o
   2   6  30      111.25       93.37     16.84 o
   3   6  30       10.24       20.24     18.54 o
   0   7  30      970.82     1017.29    100.26 o
   1   7  30      111.12      127.41     15.26 o
   2   7  30       36.55       25.15     10.98 o
   3   7  30      147.46       90.92     21.44 o
   0   8  30       10.45       13.19     13.78 o
   1   8  30       26.51        5.32     10.23 o
   2   8  30        9.89       -6.77     11.02 o
   0   9  30       49.05       45.24     16.72 o
   1   9  30       27.49       22.35     19.96 o
   2   9  30       46.85       42.29     13.66 o
   0  10  30       36.30       -3.01     14.40 o
   1  10  30        1.73        6.90     12.50 o
   0  11  30       27.93       36.10     32.17 o
   1   0  31      370.44      375.84     40.84 o
   2   0  31       19.93       25.47     22.55 o
   3   0  31       44.76        9.06     22.75 o
   0   1  31        1.12        1.40      6.86 o
   1   1  31      107.56       88.88     11.30 o
   2   1  31       53.34       50.30     13.74 o
   3   1  31       30.94       41.54     17.81 o
   0   2  31       19.21       18.11      8.12 o
   1   2  31      161.45      192.28     16.22 o
   2   2  31      165.89      156.64     17.31 o
   3   2  31        3.06       26.06     15.30 o
   0   3  31        1.44       10.34      9.44 o
   1   3  31       47.20       57.00      8.75 o
   2   3  31       83.06       47.27     14.66 o
   3   3  31       36.07       34.38     13.66 o
   0   4  31       26.90        9.12      9.69 o
   1   4  31      418.60      490.40     31.95 o
   2   4  31       46.05       34.02     11.97 o
   3   4  31       30.92        8.89     12.95 o
   0   5  31      154.86      152.28     18.59 o
   1   5  31       64.75       69.03     10.32 o
   2   5  31       95.30       96.43     16.25 o
   3   5  31        0.36      -19.01     12.67 o
   0   6  31       30.34       27.42     14.49 o
   1   6  31       16.47       29.35     10.86 o
   2   6  31        5.61       19.72     10.67 o
   3   6  31       52.81       51.09     19.03 o
   0   7  31       58.96       84.70     16.80 o
   1   7  31       54.03       30.81     17.27 o
   2   7  31        9.13        6.82     13.14 o
   0   8  31       10.88       -0.59     13.41 o
   1   8  31       64.69       60.90     20.82 o
   2   8  31       26.77       25.47     22.55 o
   0   9  31        2.92       26.35     19.22 o
   1   9  31        8.60        7.67     15.48 o
   2   9  31        7.63       34.58     16.38 o
   0  10  31      134.83      178.04     59.98 o
   1  10  31       43.34       58.72     13.78 o
   0   0  32       90.55       89.18     17.75 o
   1   0  32        0.69        4.11     11.00 o
   2   0  32       24.63       59.96     14.30 o
   3   0  32      120.29      137.24     25.80 o
   0   1  32        0.10       -5.55     14.25 o
   1   1  32       11.02        9.30      7.61 o
   2   1  32       26.82        4.71      8.68 o
   3   1  32       47.51       33.95     11.94 o
   0   2  32       56.83       54.39     10.61 o
   1   2  32       18.11        1.59      7.32 o
   2   2  32        4.90       -1.60      8.57 o
   3   2  32       21.91       25.54     16.88 o
   0   3  32      133.34      117.35     20.13 o
   1   3  32       20.17       21.66      7.61 o
   2   3  32      110.06      103.80     17.43 o
   3   3  32        1.56       10.95     18.93 o
   0   4  32       79.21       50.47     12.67 o
   1   4  32      122.65      115.22     12.08 o
   2   4  32       16.46        5.21      9.90 o
   3   4  32       31.21       31.74     16.31 o
   0   5  32      326.03      328.71     58.56 o
   1   5  32      114.22      114.94     12.29 o
   2   5  32       67.41       47.05     12.71 o
   3   5  32       33.88       15.17     22.70 o
   0   6  32      913.25     1114.57    101.76 o
   1   6  32       54.38       47.90     12.60 o
   2   6  32       41.52       53.04     13.85 o
   0   7  32       64.84      101.07     25.77 o
   1   7  32       86.21      107.60     17.32 o
   2   7  32       24.51       20.11     12.66 o
   0   8  32       47.48       75.95     19.28 o
   1   8  32       81.91       85.17     23.02 o
   2   8  32       10.14       14.96     14.78 o
   0   9  32       57.21       83.47     27.42 o
   1   9  32        7.47       11.01     15.44 o
   0  10  32      159.50      101.93     23.64 o
   1   0  33       24.99       29.16     14.81 o
   2   0  33      139.21      136.29     28.98 o
   3   0  33       52.78       36.58     20.49 o
   0   1  33        2.11        6.64      9.51 o
   1   1  33       70.01       77.13     11.94 o
   2   1  33       57.16       42.93     12.85 o
   3   1  33       11.97       11.30     15.11 o
   0   2  33        3.00       -9.27     11.56 o
   1   2  33       48.51       47.48      9.04 o
   2   2  33       11.82       14.00     10.52 o
   3   2  33        7.20       32.55     20.98 o
   0   3  33        2.06       -9.58     10.82 o
   1   3  33       34.36       49.54     10.72 o
   2   3  33       14.99       29.24     13.20 o
   3   3  33      128.12      163.98     24.59 o
   0   4  33      335.89      398.19     38.75 o
   1   4  33      131.18      131.42     17.70 o
   2   4  33       22.91       29.77     16.63 o
   3   4  33        7.54      -14.72     15.60 o
   0   5  33      177.43      186.11     28.79 o
   1   5  33        8.38       12.73      9.44 o
   2   5  33       29.45       56.22     13.60 o
   0   6  33      233.06      207.07     40.02 o
   1   6  33        2.47        2.49      8.29 o
   2   6  33      168.43      208.25     21.73 o
   0   7  33       69.80      129.35     24.62 o
   1   7  33        9.59       -8.07     10.15 o
   2   7  33      107.41      141.57     26.57 o
   0   8  33       24.75       24.55     18.51 o
   1   8  33       41.86       42.00     14.23 o
   0   9  33        5.26       -7.59     15.25 o
   1   9  33      222.19      229.01     42.75 o
   0   0  34       14.09       16.17     12.05 o
   1   0  34        4.56       -8.93     31.86 o
   2   0  34       70.98       89.06     20.86 o
   3   0  34       35.06       56.27     31.07 o
   0   1  34        1.88       -0.99     19.51 o
   1   1  34      108.67       75.04     13.18 o
   2   1  34       18.98       -3.12     12.09 o
   3   1  34       13.64        9.48     13.69 o
   0   2  34      297.45      349.34     48.19 o
   1   2  34      130.25      110.22     18.24 o
   2   2  34       45.10       26.05     12.67 o
   3   2  34       95.45       48.26     18.07 o
   0   3  34       60.69       76.56     18.19 o
   1   3  34       12.24       31.44     11.24 o
   2   3  34       16.13       10.59     11.43 o
   0   4  34       25.38       13.00     12.42 o
   1   4  34       80.23       82.97     13.96 o
   2   4  34       27.70        4.97     13.87 o
   0   5  34       19.92       22.09     15.92 o
   1   5  34      212.08      177.06     20.53 o
   2   5  34        9.62       17.59     17.00 o
   0   6  34        2.23        1.12     16.80 o
   1   6  34       83.81       55.93     17.06 o
   2   6  34       52.75       44.61     18.80 o
   0   7  34        9.09       11.17     22.43 o
   1   7  34       32.13      -18.93     14.13 o
   0   8  34      221.39      199.14     34.55 o
   1   8  34       27.56       45.57     17.14 o
   1   0  35      179.91      195.91     39.08 o
   2   0  35       36.39       27.10     17.20 o
   0   1  35       67.08       81.11     18.27 o
   1   1  35       42.99       35.16     14.88 o
   2   1  35      149.89       88.94     14.96 o
   0   2  35        0.25       25.87     12.20 o
   1   2  35       21.28       20.60     10.23 o
   2   2  35       55.90       99.77     23.40 o
   0   3  35        0.01        2.91     14.31 o
   1   3  35       18.51        9.27     15.54 o
   2   3  35       36.49       16.56     13.20 o
   0   4  35      154.10      157.22     40.52 o
   1   4  35       82.67       60.91     14.19 o
   2   4  35       62.83       54.74     16.05 o
   0   5  35      270.13      248.09     36.94 o
   1   5  35       99.35       73.87     16.46 o
   2   5  35       44.73       39.18     14.35 o
   0   6  35       75.01       52.82     28.76 o
   1   6  35       15.94       44.76     20.96 o
   0   7  35        1.49      -24.62     16.41 o
   1   7  35       91.43       84.86     19.06 o
   0   8  35       23.49       25.16     33.61 o
   0   0  36       77.59       74.44     37.40 o
   1   0  36       30.49       24.47     12.40 o
   2   0  36       13.60        0.74     15.80 o
   0   1  36       23.87       11.84     13.16 o
   1   1  36       18.36       16.86     11.12 o
   2   1  36       15.35        2.94     11.19 o
   0   2  36       19.14       11.45     16.59 o
   1   2  36       47.87       63.25     12.71 o
   2   2  36       21.48        8.45     12.93 o
   0   3  36        3.52      -19.48     12.99 o
   1   3  36       57.41       59.75     15.68 o
   2   3  36      163.71      179.14     24.15 o
   0   4  36      261.73      196.31     38.15 o
   1   4  36       22.51       40.42     14.04 o
   2   4  36       96.71       81.07     16.79 o
   0   5  36       98.98       86.22     42.06 o
   1   5  36       19.91       17.91     10.30 o
   0   6  36        6.29       -1.10     16.81 o
   1   6  36      242.18      218.07     24.44 o
   0   7  36       33.38       47.87     21.45 o
   1   0  37       44.67       26.37     18.69 o
   2   0  37       59.66       16.96     18.74 o
   0   1  37        6.06      -12.09     25.53 o
   1   1  37        3.25       12.34     10.44 o
   2   1  37        1.79        3.16     18.04 o
   0   2  37        9.40       -2.03     13.34 o
   1   2  37       15.20        3.55     13.14 o
   2   2  37       19.03       15.44     18.98 o
   0   3  37       40.45       42.25     19.06 o
   1   3  37       28.90       12.18     15.72 o
   0   4  37       36.09       27.57     36.33 o
   1   4  37       36.26       20.53     15.72 o
   0   5  37       22.56        9.01     20.96 o
   1   5  37        0.11       -5.84     12.36 o
   0   6  37       37.87       41.81     23.15 o
   0   0  38       78.00       82.06     23.10 o
   1   0  38      102.79       27.10     30.59 o
   0   1  38        0.31        9.27     19.16 o
   1   1  38        1.72       10.05     10.47 o
   0   2  38       70.81       59.30     23.89 o
   1   2  38       32.11        8.03     12.89 o
   0   3  38       18.34       19.63     13.86 o
   1   3  38        5.62       -0.08     14.19 o
   0   4  38        0.02        7.61     19.65 o
   1   4  38       58.16       28.72     20.96 o
   1   0  39      109.44       94.54     22.12 o
   0   1  39      436.85      441.17     70.82 o
   1   1  39       44.22       34.33     15.55 o
   0   2  39       40.40       55.39     28.97 o
   0   3  39       92.72       44.35     21.94 o
 
